# Supplementary material for: Erythropoietin alleviates lung ischemia-reperfusion injury by activating the FGF23/FGFR4/ERK signaling pathway
Source: PeerJ. 2024 Mar 27;12:e17123. doi: 10.7717/peerj.17123 (PMC10981413; doi:10.7717/peerj.17123)
Supplement: Supplemental Information 1 [file peerj-12-17123-s001.zip]

Archive with 57 entries (41 files):
- Fig1E blot/FGFR4/FGFR4-1、2、3-1.tif
- Fig1E blot/
- Fig1E blot/FGF23/
- Fig1E blot/FGF23/FGF23-1、2、3.tif
- Fig1E blot/FGFR4/
- Fig1E blot/GAPDH/
- Fig1E blot/GAPDH/GAPDH-1、2.tif
- Fig1E blot/GAPDH/GAPDH-3.tif
- Fig1E blot/erk/
- Fig1E blot/erk/erk-1.tif
- Fig1E blot/erk/erk-2.tif
- Fig1E blot/erk/erk-3.tif
- Fig1E blot/erk/p-erk-1、2.tif
- Fig1E blot/erk/p-erk-3.tif
- Fig2G blot/
- Fig2G blot/FGF23/
- Fig2G blot/FGF23/FGF23-1.tif
- Fig2G blot/FGF23/FGF23-2.tif
- Fig2G blot/FGF23/FGF23-3.tif
- Fig2G blot/FGFR4/
- Fig2G blot/FGFR4/FGFR4-1.tif
- Fig2G blot/FGFR4/FGFR4-2.tif
- Fig2G blot/FGFR4/FGFR4-3.tif
- Fig2G blot/GAPDH/
- Fig2G blot/GAPDH/GAPDH-1.tif
- Fig2G blot/GAPDH/GAPDH-2.tif
- Fig2G blot/GAPDH/GAPDH-3.tif
- Fig2G blot/erk/
- Fig2G blot/erk/erk-1.tif
- Fig2G blot/erk/erk-2、3.tif
- Fig2G blot/erk/p-erk-1.tif
- Fig2G blot/erk/p-erk-2、3.tif
- Fig3E blot/
- Fig3E blot/ERK/
- Fig3E blot/ERK/erk-1.tif
- Fig3E blot/ERK/erk-2.tif
- Fig3E blot/ERK/erk-3.tif
- Fig3E blot/ERK/p-erk-1.tif
- Fig3E blot/ERK/p-erk-2.tif
- Fig3E blot/ERK/p-erk-3.tif
- Fig3E blot/FGF23/
- Fig3E blot/FGF23/FGF23-1.tif
- Fig3E blot/FGF23/FGF23-2.tif
- Fig3E blot/FGF23/FGF23-3.tif
- Fig3E blot/FGFR4/
- Fig3E blot/FGFR4/FGFR4-1.tif
- Fig3E blot/FGFR4/FGFR4-2.tif
- Fig3E blot/FGFR4/FGFR4-3.tif
- Fig3E blot/GAPDH/
- Fig3E blot/GAPDH/GAPDH-2.tif
- Fig3E blot/GAPDH/GAPDH-3.tif
- Fig3E blot/GAPDH/GAPDH.tif
- Fig3F coip/
- Fig3F coip/FGF23-1.tif
- Fig3F coip/FGF23-2、3.tif
- Fig3F coip/FGFR4-1.tif
- Fig3F coip/FGFR4-2、3.tif
