# Supplementary material for: Erythropoietin alleviates lung ischemia-reperfusion injury by activating the FGF23/FGFR4/ERK signaling pathway
Source: PeerJ. 2024 Mar 27;12:e17123. doi: 10.7717/peerj.17123 (PMC10981413; doi:10.7717/peerj.17123)
Supplement: Supplemental Information 3 [file peerj-12-17123-s003.zip]

Archive with 64 entries (41 files):
- English-language codebook.docx
- Figure 1/
- Figure 1/Fig1C&D FGF23 ELISA/
- Figure 1/Fig1C&D FGF23 ELISA/ELISA.xlsx
- Figure 1/Fig1C&D FGF23 ELISA/~$ELISA数据20220209.xlsx
- Figure 1/Fig1F PCR/
- Figure 1/Fig1F PCR/PCR1.xls
- Figure 1/Fig1F PCR/PCR2.xls
- Figure 1/Fig1F PCR/PCR3.xls
- Figure 2/
- Figure 2/Fig2C ELISA/
- Figure 2/Fig2C ELISA/ELISA.xlsx
- Figure 2/Fig2C ELISA/~$ELISA数据20220209.xlsx
- Figure 2/Fig2F PCR/
- Figure 2/Fig2F PCR/PCR1.xls
- Figure 2/Fig2F PCR/PCR2.xls
- Figure 2/Fig2F PCR/PCR3.xls
- Figure 3/
- Figure 3/Fig3C ELISA/
- Figure 3/Fig3C ELISA/FGF23 ELISA.xlsx
- Figure 3/Fig3C ELISA/FGF23 ELISA2.xlsx
- Figure 3/Fig3C ELISA/FGF23 ELISA3.xlsx
- Figure 3/Fig3C ELISA/FGF23作图.pzf
- Figure 3/Fig3D PCR/
- Figure 3/Fig3D PCR/PCR1.xls
- Figure 3/Fig3D PCR/PCR2.xls
- Figure 3/Fig3D PCR/PCR3.xls
- Figure 4/
- Figure 4/Fig4C PCR/
- Figure 4/Fig4C PCR/PCR1.xls
- Figure 4/Fig4C PCR/PCR2.xls
- Figure 4/Fig4C PCR/PCR3.xls
- Figure 4/Fig4D ELISA/
- Figure 4/Fig4D ELISA/ELISA.xlsx
- Figure 4/Fig4D ELISA/ELISA2.xlsx
- Figure 4/Fig4D ELISA/ELISA3.xlsx
- Figure 6/
- Figure 6/Fig6C PCR/
- Figure 6/Fig6C PCR/PCR1.xls
- Figure 6/Fig6C PCR/PCR2.xls
- Figure 6/Fig6C PCR/PCR3.xls
- Figure 7/
- Figure 7/EPO FGF23 FGFR4 ELISA/
- Figure 7/EPO FGF23 FGFR4 ELISA/FGF23 ELISA.xlsx
- Figure 7/EPO FGF23 FGFR4 ELISA/~$ELISA数据20220209.xlsx
- Figure S2/
- Figure S2/FigS2B FGF23 ELISA/
- Figure S2/FigS2B FGF23 ELISA/ELISA.xlsx
- Figure S2/FigS2B FGF23 ELISA/~$ELISA数据20220209.xlsx
- figure 5/
- figure 5/Fig5C OE ELISA/
- figure 5/Fig5C OE ELISA/ELISA.xlsx
- figure 5/Fig5C OE ELISA/~$ELISA数据20220209.xlsx
- figure 5/Fig5C si ELISA/
- figure 5/Fig5C si ELISA/ELISA.xlsx
- figure 5/Fig5C si ELISA/~$ELISA数据20220209.xlsx
- figure 5/Fig5D OE PCR/
- figure 5/Fig5D OE PCR/PCR1.xls
- figure 5/Fig5D OE PCR/PCR2.xls
- figure 5/Fig5D OE PCR/PCR3.xls
- figure 5/Fig5D si PCR/
- figure 5/Fig5D si PCR/凋亡蛋白PCR原始数据.xls
- figure 5/Fig5D si PCR/凋亡蛋白PCR原始数据2.xls
- figure 5/Fig5D si PCR/凋亡蛋白PCR原始数据3.xls
