# Supplementary material for: Erythropoietin alleviates lung ischemia-reperfusion injury by activating the FGF23/FGFR4/ERK signaling pathway
Source: PeerJ. 2024 Mar 27;12:e17123. doi: 10.7717/peerj.17123 (PMC10981413; doi:10.7717/peerj.17123)
Supplement: Supplemental Information 3 [file peerj-12-17123-s003.zip › Figure 1/Fig1C&D FGF23 ELISA/ELISA.xlsx]

## Sheet: 血清
OD450	Temperature(¡C)	1	2	3	4	5	6	7	8	9	10	11	12
A	36.3	2.412	2.418	1.125	1.142	0.725	0.055	0.037	0.044	0.051	0.035	0.035	0.051
B		1.635	1.641	1.062	0.687	0.739	0.058	0.036	0.038	0.038	0.038	0.034	0.044
C		1.214	1.218	1.162	0.724	0.048	0.036	0.036	0.036	0.048	0.047	0.052	0.052
D		0.825	0.829	1.223	0.718	0.051	0.048	0.039	0.054	0.051	0.055	0.055	0.052
E		0.446	0.451	1.158	0.624	0.046	0.048	0.048	0.048	0.048	0.048	0.047	0.047
F		0.301	0.307	1.184	0.662	0.053	0.052	0.051	0.051	0.051	0.046	0.046	0.042
G		0.211	0.217	1.012	0.658	0.048	0.049	0.049	0.048	0.038	0.038	0.044	0.044
H		0.056	0.052	1.089	0.689	0.045	0.056	0.055	0.052	0.037	0.043	0.043	0.048
FGF23
标准品浓度	O.D.450nm		复孔平均OD	样本OD-零孔OD
pg/ml	1	2
1000	2.412	2.418	2.415	2.361
500	1.635	1.641	1.638	1.584
250	1.214	1.218	1.216	1.162
125	0.825	0.829	0.827	0.773
62.5	0.446	0.451	0.4485	0.3945
31.2	0.301	0.307	0.304	0.25
15.6	0.211	0.217	0.214	0.16
0	0.056	0.052	0.054	0
样本名称	O.D.450nm	样本OD-零孔OD	稀释倍数	样品浓度
			×	pg/ml
1	1.125	1.071	5	1177.62
1	1.062	1.008	5	1058.76
1	1.162	1.108	5	1250.42
样本名称	O.D.450nm	样本OD-零孔OD	稀释倍数	样品浓度
			×	pg/ml
2	1.223	1.169	5	1375.27
2	1.158	1.104	5	1242.44
2	1.184	1.13	5	1294.75
样本名称	O.D.450nm	样本OD-零孔OD	稀释倍数	样品浓度
			×	pg/ml
3	1.012	0.958	5	968.991
3	1.089	1.035	5	1108.91
3	1.142	1.088	5	1210.79
样本名称	O.D.450nm	样本OD-零孔OD	稀释倍数	样品浓度
			×	pg/ml
4	0.687	0.633	5	484.051
4	0.724	0.67	5	530.644
4	0.718	0.664	5	522.938
样本名称	O.D.450nm	样本OD-零孔OD	稀释倍数	样品浓度
			×	pg/ml
5	0.624	0.57	5	409.81
5	0.662	0.608	5	453.822
5	0.658	0.604	5	449.079
样本名称	O.D.450nm	样本OD-零孔OD	稀释倍数	样品浓度
			×	pg/ml
6	0.689	0.635	5	486.513
6	0.725	0.671	5	531.934
6	0.739	0.685	5	550.164

## Sheet: BALF
OD450	Temperature(¡C)	1	2	3	4	5	6	7	8	9	10	11	12
A	36.3	2.412	2.418	0.852	0.854	0.572	0.055	0.038	0.044	0.042	0.038	0.044	0.052
B		1.635	1.641	0.787	0.521	0.563	0.048	0.035	0.042	0.048	0.033	0.033	0.044
C		1.214	1.218	0.817	0.543	0.053	0.053	0.047	0.047	0.047	0.047	0.041	0.041
D		0.825	0.829	0.889	0.519	0.051	0.048	0.048	0.051	0.035	0.041	0.041	0.048
E		0.446	0.451	0.912	0.501	0.048	0.039	0.044	0.043	0.043	0.043	0.045	0.045
F		0.301	0.307	0.924	0.482	0.044	0.048	0.048	0.048	0.039	0.048	0.048	0.053
G		0.211	0.217	0.814	0.524	0.049	0.049	0.042	0.044	0.041	0.041	0.038	0.038
H		0.056	0.052	0.882	0.556	0.047	0.052	0.051	0.049	0.049	0.052	0.052	0.047
FGF23
标准品浓度	O.D.450nm		复孔平均OD	样本OD-零孔OD
pg/ml	1	2
1000	2.412	2.418	2.415	2.361
500	1.635	1.641	1.638	1.584
250	1.214	1.218	1.216	1.162
125	0.825	0.829	0.827	0.773
62.5	0.446	0.451	0.4485	0.3945
31.2	0.301	0.307	0.304	0.25
15.6	0.211	0.217	0.214	0.16
0	0.056	0.052	0.054	0
样本名称	O.D.450nm	样本OD-零孔OD	稀释倍数	样品浓度
			×	pg/ml
1	0.852	0.798	5	708.907
1	0.787	0.733	5	615.072
1	0.817	0.763	5	657.532
样本名称	O.D.450nm	样本OD-零孔OD	稀释倍数	样品浓度
			×	pg/ml
2	0.889	0.835	5	765.372
2	0.912	0.858	5	801.587
2	0.924	0.87	5	820.822
样本名称	O.D.450nm	样本OD-零孔OD	稀释倍数	样品浓度
			×	pg/ml
3	0.814	0.76	5	653.22
3	0.882	0.828	5	754.52
3	0.854	0.8	5	711.903
样本名称	O.D.450nm	样本OD-零孔OD	稀释倍数	样品浓度
			×	pg/ml
4	0.521	0.467	5	302.256
4	0.543	0.489	5	323.788
4	0.519	0.465	5	300.337
样本名称	O.D.450nm	样本OD-零孔OD	稀释倍数	样品浓度
			×	pg/ml
5	0.501	0.447	5	283.361
5	0.482	0.428	5	266.009
5	0.524	0.47	5	305.146
样本名称	O.D.450nm	样本OD-零孔OD	稀释倍数	样品浓度
			×	pg/ml
6	0.556	0.502	5	336.879
6	0.572	0.518	5	353.367
6	0.563	0.509	5	344.042
