# Supplementary material for: Erythropoietin alleviates lung ischemia-reperfusion injury by activating the FGF23/FGFR4/ERK signaling pathway
Source: PeerJ. 2024 Mar 27;12:e17123. doi: 10.7717/peerj.17123 (PMC10981413; doi:10.7717/peerj.17123)
Supplement: Supplemental Information 3 [file peerj-12-17123-s003.zip › Figure 1/Fig1F PCR/PCR1.xls]

## Sheet: 原始数据
Well	Fluor	Target	Content	Sample	Biological Set Name	Cq	Cq Mean	Cq Std. Dev	Starting Quantity (SQ)	Log Starting Quantity	SQ Mean	SQ Std. Dev	Set Point	Well Note
A1	SYBR	GAPDH	Unkn	1-1		16.12		0				0	72
A2	SYBR	GAPDH	Unkn	1-2		16.18		0				0	72
A3	SYBR	GAPDH	Unkn	1-3		16.24		0				0	72
A4	SYBR	GAPDH	Unkn	2-1		16.35		0				0	72
A5	SYBR	GAPDH	Unkn	2-2		16.43		0				0	72
A6	SYBR	GAPDH	Unkn	2-3		16.47		0				0	72
A7	SYBR	BCL-2	Unkn	1-1		26.04		0				0	72
A8	SYBR	BCL-2	Unkn	1-2		26.27		0				0	72
A9	SYBR	BCL-2	Unkn	1-3		26.41		0				0	72
A10	SYBR	BCL-2	Unkn	2-1		28.12		0				0	72
A11	SYBR	BCL-2	Unkn	2-2		28.36		0				0	72
A12	SYBR	BCL-2	Unkn	2-3		28.58		0				0	72
B1	SYBR	BAX	Unkn	1-1		28.36		0				0	72
B2	SYBR	BAX	Unkn	1-2		28.48		0				0	72
B3	SYBR	BAX	Unkn	1-3		28.57		0				0	72
B4	SYBR	BAX	Unkn	2-1		25.14		0				0	72
B5	SYBR	BAX	Unkn	2-2		25.34		0				0	72
B6	SYBR	BAX	Unkn	2-3		25.41		0				0	72
B7	SYBR	caspase-3	Unkn	1-1		29.14		0				0	72
B8	SYBR	caspase-3	Unkn	1-2		29.36		0				0	72
B9	SYBR	caspase-3	Unkn	1-3		29.51		0				0	72
B10	SYBR	caspase-3	Unkn	2-1		25.41		0				0	72
B11	SYBR	caspase-3	Unkn	2-2		25.68		0				0	72
B12	SYBR	caspase-3	Unkn	2-3		25.81		0				0	72

## Sheet: 分析
	\	GAPDH	BCL-2	ΔCт	ΔΔCт	RQ	AVERAGE	Normalize
	control	16.12	26.04	9.92	0	1	0.909913	1.09901
		16.18	26.27	10.09	0.17	0.888843		0.976844
		16.24	26.41	10.17	0.25	0.840896		0.92415
	model	16.35	28.12	11.77	1.85	0.277392		0.304856
		16.43	28.36	11.93	2.01	0.248273		0.272854
		16.47	28.58	12.11	2.19	0.219151		0.240849
	\	GAPDH	BAX	ΔCт	ΔΔCт	RQ	AVERAGE	Normalize
	control	16.12	28.36	12.24	0	1	0.966262	1.03492
		16.18	28.48	12.3	0.06	0.959264		0.992757
		16.24	28.57	12.33	0.09	0.939523		0.972327
	model	16.35	25.14	8.79	-3.45	10.9283		11.3099
		16.43	25.34	8.91	-3.33	10.0561		10.4072
		16.47	25.41	8.94	-3.3	9.84916		10.193
	\	GAPDH	caspase-3	ΔCт	ΔΔCт	RQ	AVERAGE	Normalize
	control	16.12	29.14	13.02	0	1	0.911974	1.09652
		16.18	29.36	13.18	0.16	0.895025		0.981415
		16.24	29.51	13.27	0.25	0.840896		0.922062
	model	16.35	25.41	9.06	-3.96	15.5625		17.0646
		16.43	25.68	9.25	-3.77	13.6422		14.9589
		16.47	25.81	9.34	-3.68	12.8171		14.0543

## Sheet: 引物信息
	引物名称		引物序列(5'→3')
	GAPDH-F		GGAGCGAGATCCCTCCAAAAT
	GAPDH-R		GGCTGTTGTCATACTTCTCATGG
	BCL-2-F		tgtggatgactgagtacctg
	BCL-2-R		gagcagcgtcttcagagaca
	BAX-F		ggctggacactggacttcct
	BAX-R		gatggtgagtgaggcagtga
	caspase-3-F		ttcctggaga aattcaaggg
	caspase-3-R		gcgtccagggagaaggactc
