# Supplementary material for: Erythropoietin alleviates lung ischemia-reperfusion injury by activating the FGF23/FGFR4/ERK signaling pathway
Source: PeerJ. 2024 Mar 27;12:e17123. doi: 10.7717/peerj.17123 (PMC10981413; doi:10.7717/peerj.17123)
Supplement: Supplemental Information 3 [file peerj-12-17123-s003.zip › Figure 1/Fig1F PCR/PCR2.xls]

## Sheet: 原始数据
Well	Fluor	Target	Content	Sample	Biological Set Name	Cq	Cq Mean	Cq Std. Dev	Starting Quantity (SQ)	Log Starting Quantity	SQ Mean	SQ Std. Dev	Set Point	Well Note
A1	SYBR	GAPDH	Unkn	1-1		16.22		0				0	72
A2	SYBR	GAPDH	Unkn	1-2		16.37		0				0	72
A3	SYBR	GAPDH	Unkn	1-3		16.56		0				0	72
A4	SYBR	GAPDH	Unkn	2-1		16.47		0				0	72
A5	SYBR	GAPDH	Unkn	2-2		16.58		0				0	72
A6	SYBR	GAPDH	Unkn	2-3		16.21		0				0	72
A7	SYBR	BCL-2	Unkn	1-1		26.14		0				0	72
A8	SYBR	BCL-2	Unkn	1-2		26.37		0				0	72
A9	SYBR	BCL-2	Unkn	1-3		26.35		0				0	72
A10	SYBR	BCL-2	Unkn	2-1		28.22		0				0	72
A11	SYBR	BCL-2	Unkn	2-2		28.46		0				0	72
A12	SYBR	BCL-2	Unkn	2-3		28.55		0				0	72
B1	SYBR	BAX	Unkn	1-1		28.88		0				0	72
B2	SYBR	BAX	Unkn	1-2		28.97		0				0	72
B3	SYBR	BAX	Unkn	1-3		29.17		0				0	72
B4	SYBR	BAX	Unkn	2-1		25.48		0				0	72
B5	SYBR	BAX	Unkn	2-2		25.77		0				0	72
B6	SYBR	BAX	Unkn	2-3		25.47		0				0	72
B7	SYBR	caspase-3	Unkn	1-1		29.36		0				0	72
B8	SYBR	caspase-3	Unkn	1-2		29.48		0				0	72
B9	SYBR	caspase-3	Unkn	1-3		29.71		0				0	72
B10	SYBR	caspase-3	Unkn	2-1		25.94		0				0	72
B11	SYBR	caspase-3	Unkn	2-2		25.86		0				0	72
B12	SYBR	caspase-3	Unkn	2-3		26.11		0				0	72

## Sheet: 分析
	\	GAPDH	BCL-2	ΔCт	ΔΔCт	RQ	AVERAGE	Normalize
	control	16.22	26.14	9.92	0	1	1.01345	0.986728
		16.37	26.37	10	0.08	0.946058		0.933502
		16.56	26.35	9.79	-0.13	1.09429		1.07977
	model	16.47	28.22	11.75	1.83	0.281265		0.277532
		16.58	28.46	11.88	1.96	0.257028		0.253617
		16.21	28.55	12.34	2.42	0.186856		0.184376
	\	GAPDH	BAX	ΔCт	ΔΔCт	RQ	AVERAGE	Normalize
	control	16.22	28.88	12.66	0	1	1.02591	0.974744
		16.37	28.97	12.6	-0.06	1.04247		1.01614
		16.56	29.17	12.61	-0.05	1.03526		1.00912
	model	16.47	25.48	9.01	-3.65	12.5533		12.2363
		16.58	25.77	9.19	-3.47	11.0809		10.801
		16.21	25.47	9.26	-3.4	10.5561		10.2895
	\	GAPDH	caspase-3	ΔCт	ΔΔCт	RQ	AVERAGE	Normalize
	control	16.22	29.36	13.14	0	1	1.0047	0.99532
		16.37	29.48	13.11	-0.03	1.02101		1.01623
		16.56	29.71	13.15	0.01	0.993092		0.988445
	model	16.47	25.94	9.47	-3.67	12.7286		12.669
		16.58	25.86	9.28	-3.86	14.5203		14.4524
		16.21	26.11	9.9	-3.24	9.44794		9.40373

## Sheet: 引物信息
	引物名称		引物序列(5'→3')
	GAPDH-F		GGAGCGAGATCCCTCCAAAAT
	GAPDH-R		GGCTGTTGTCATACTTCTCATGG
	BCL-2-F		tgtggatgactgagtacctg
	BCL-2-R		gagcagcgtcttcagagaca
	BAX-F		ggctggacactggacttcct
	BAX-R		gatggtgagtgaggcagtga
	caspase-3-F		ttcctggaga aattcaaggg
	caspase-3-R		gcgtccagggagaaggactc
