# Supplementary material for: Erythropoietin alleviates lung ischemia-reperfusion injury by activating the FGF23/FGFR4/ERK signaling pathway
Source: PeerJ. 2024 Mar 27;12:e17123. doi: 10.7717/peerj.17123 (PMC10981413; doi:10.7717/peerj.17123)
Supplement: Supplemental Information 3 [file peerj-12-17123-s003.zip › Figure 1/Fig1F PCR/PCR3.xls]

## Sheet: 原始数据
Well	Fluor	Target	Content	Sample	Biological Set Name	Cq	Cq Mean	Cq Std. Dev	Starting Quantity (SQ)	Log Starting Quantity	SQ Mean	SQ Std. Dev	Set Point	Well Note
A1	SYBR	GAPDH	Unkn	1-1		16.28		0				0	72
A2	SYBR	GAPDH	Unkn	1-2		16.4		0				0	72
A3	SYBR	GAPDH	Unkn	1-3		16.55		0				0	72
A4	SYBR	GAPDH	Unkn	2-1		16.56		0				0	72
A5	SYBR	GAPDH	Unkn	2-2		16.27		0				0	72
A6	SYBR	GAPDH	Unkn	2-3		16.21		0				0	72
A7	SYBR	BCL-2	Unkn	1-1		26.34		0				0	72
A8	SYBR	BCL-2	Unkn	1-2		26.27		0				0	72
A9	SYBR	BCL-2	Unkn	1-3		26.55		0				0	72
A10	SYBR	BCL-2	Unkn	2-1		28.45		0				0	72
A11	SYBR	BCL-2	Unkn	2-2		28.11		0				0	72
A12	SYBR	BCL-2	Unkn	2-3		28.27		0				0	72
B1	SYBR	BAX	Unkn	1-1		29.16		0				0	72
B2	SYBR	BAX	Unkn	1-2		29.44		0				0	72
B3	SYBR	BAX	Unkn	1-3		29.33		0				0	72
B4	SYBR	BAX	Unkn	2-1		25.84		0				0	72
B5	SYBR	BAX	Unkn	2-2		25.75		0				0	72
B6	SYBR	BAX	Unkn	2-3		25.86		0				0	72
B7	SYBR	caspase-3	Unkn	1-1		29.38		0				0	72
B8	SYBR	caspase-3	Unkn	1-2		29.54		0				0	72
B9	SYBR	caspase-3	Unkn	1-3		29.78		0				0	72
B10	SYBR	caspase-3	Unkn	2-1		25.94		0				0	72
B11	SYBR	caspase-3	Unkn	2-2		25.92		0				0	72
B12	SYBR	caspase-3	Unkn	2-3		25.88		0				0	72

## Sheet: 分析
	\	GAPDH	BCL-2	ΔCт	ΔΔCт	RQ	AVERAGE	Normalize
	control	16.28	26.34	10.06	0	1	1.06108	0.942439
		16.4	26.27	9.87	-0.19	1.14076		1.0751
		16.55	26.55	10	-0.06	1.04247		0.982461
	model	16.56	28.45	11.89	1.83	0.281265		0.265075
		16.27	28.11	11.84	1.78	0.291183		0.274423
		16.21	28.27	12.06	2	0.25		0.23561
	\	GAPDH	BAX	ΔCт	ΔΔCт	RQ	AVERAGE	Normalize
	control	16.28	29.16	12.88	0	1	0.988933	1.01119
		16.4	29.44	13.04	0.16	0.895025		0.905041
		16.55	29.33	12.78	-0.1	1.07177		1.08377
	model	16.56	25.84	9.28	-3.6	12.1257		12.2614
		16.27	25.75	9.48	-3.4	10.5561		10.6742
		16.21	25.86	9.65	-3.23	9.38268		9.48768
	\	GAPDH	caspase-3	ΔCт	ΔΔCт	RQ	AVERAGE	Normalize
	control	16.28	29.38	13.1	0	1	0.962162	1.03933
		16.4	29.54	13.14	0.04	0.972655		1.01091
		16.55	29.78	13.23	0.13	0.913831		0.949769
	model	16.56	25.94	9.38	-3.72	13.1775		13.6957
		16.27	25.92	9.65	-3.45	10.9283		11.3581
		16.21	25.88	9.67	-3.43	10.7779		11.2017

## Sheet: 引物信息
	引物名称		引物序列(5'→3')
	GAPDH-F		GGAGCGAGATCCCTCCAAAAT
	GAPDH-R		GGCTGTTGTCATACTTCTCATGG
	BCL-2-F		tgtggatgactgagtacctg
	BCL-2-R		gagcagcgtcttcagagaca
	BAX-F		ggctggacactggacttcct
	BAX-R		gatggtgagtgaggcagtga
	caspase-3-F		ttcctggaga aattcaaggg
	caspase-3-R		gcgtccagggagaaggactc
