# Supplementary material for: Erythropoietin alleviates lung ischemia-reperfusion injury by activating the FGF23/FGFR4/ERK signaling pathway
Source: PeerJ. 2024 Mar 27;12:e17123. doi: 10.7717/peerj.17123 (PMC10981413; doi:10.7717/peerj.17123)
Supplement: Supplemental Information 3 [file peerj-12-17123-s003.zip › Figure 2/Fig2C ELISA/ELISA.xlsx]

## Sheet: 血清
OD450	Temperature(¡C)	1	2	3	4	5	6	7	8	9	10	11	12
A	36.3	2.388	2.382	1.089	1.127	1.217	0.598	0.935	0.763	0.885	0.036	0.039	0.055
B		1.624	1.629	1.124	1.214	1.258	0.584	0.904	0.752	0.893	0.038	0.035	0.054
C		1.195	1.208	1.067	1.278	0.589	0.577	0.925	0.778	0.875	0.044	0.044	0.036
D		0.816	0.819	1.056	1.288	0.624	0.887	0.922	0.745	0.852	0.42	0.048	0.032
E		0.438	0.442	1.087	1.302	0.617	0.896	0.723	0.782	0.863	0.051	0.035	0.033
F		0.296	0.304	1.093	1.347	0.556	0.924	0.751	0.895	0.875	0.052	0.032	0.044
G		0.206	0.209	1.147	1.214	0.578	0.892	0.762	0.835	0.054	0.047	0.044	0.041
H		0.048	0.045	1.221	1.224	0.583	0.924	0.741	0.887	0.052	0.044	0.041	0.042
FGF23
标准品浓度	O.D.450nm		复孔平均OD	样本OD-零孔OD
pg/ml	1	2
1000	2.388	2.382	2.385	2.3385
500	1.624	1.629	1.6265	1.58
250	1.195	1.208	1.2015	1.155
125	0.816	0.819	0.8175	0.771
62.5	0.438	0.442	0.44	0.3935
31.2	0.296	0.304	0.3	0.2535
15.6	0.206	0.209	0.2075	0.161
0	0.048	0.045	0.0465	0
样本名称	O.D.450nm	样本OD-零孔OD	稀释倍数	样品浓度
			×	pg/ml
1	1.089	1.0425	5	1126.45
1	1.124	1.0775	5	1194.65
1	1.067	1.0205	5	1084.62
样本名称	O.D.450nm	样本OD-零孔OD	稀释倍数	样品浓度
			×	pg/ml
2	1.056	1.0095	5	1064.01
2	1.087	1.0405	5	1122.61
2	1.093	1.0465	5	1134.14
样本名称	1.125	样本OD-零孔OD	稀释倍数	样品浓度
			×	pg/ml
3	1.147	1.1005	5	1240.59
3	1.221	1.1745	5	1394.4
3	1.127	1.0805	5	1200.6
样本名称	O.D.450nm	样本OD-零孔OD	稀释倍数	样品浓度
			×	pg/ml
4	1.214	1.1675	5	1379.46
4	1.278	1.2315	5	1519.11
4	1.288	1.2415	5	1541.55
样本名称	O.D.450nm	样本OD-零孔OD	稀释倍数	样品浓度
			×	pg/ml
5	1.302	1.2555	5	1573.25
5	1.347	1.3005	5	1677.35
5	1.214	1.1675	5	1379.46
样本名称	O.D.450nm	样本OD-零孔OD	稀释倍数	样品浓度
			×	pg/ml
6	1.224	1.1775	5	1400.82
6	1.217	1.1705	5	1385.85
6	1.258	1.2115	5	1474.73
样本名称	O.D.450nm	样本OD-零孔OD	稀释倍数	样品浓度
			×	pg/ml
7	0.589	0.5425	5	375.689
7	0.624	0.5775	5	414.634
7	0.617	0.5705	5	406.681
样本名称	O.D.450nm	样本OD-零孔OD	稀释倍数	样品浓度
			×	pg/ml
8	0.556	0.5095	5	340.845
8	0.578	0.5315	5	363.872
8	0.583	0.5365	5	369.218
样本名称	O.D.450nm	样本OD-零孔OD	稀释倍数	样品浓度
			×	pg/ml
9	0.598	0.5515	5	385.508
9	0.584	0.5375	5	370.293
9	0.577	0.5305	5	362.808
样本名称	O.D.450nm	样本OD-零孔OD	稀释倍数	样品浓度
			×	pg/ml
10	0.887	0.8405	5	772.81
10	0.896	0.8495	5	787.114
10	0.924	0.8775	5	832.481
样本名称	O.D.450nm	样本OD-零孔OD	稀释倍数	样品浓度
			×	pg/ml
11	0.892	0.8455	5	780.74
11	0.924	0.8775	5	832.481
11	0.935	0.8885	5	850.662
样本名称	O.D.450nm	样本OD-零孔OD	稀释倍数	样品浓度
			×	pg/ml
12	0.904	0.8575	5	799.942
12	0.925	0.8785	5	834.125
12	0.922	0.8755	5	829.197
样本名称	O.D.450nm	样本OD-零孔OD	稀释倍数	样品浓度
			×	pg/ml
13	0.723	0.6765	5	535.886
13	0.751	0.7045	5	573.153
13	0.762	0.7155	5	588.152
样本名称	O.D.450nm	样本OD-零孔OD	稀释倍数	样品浓度
			×	pg/ml
14	0.741	0.6945	5	559.693
14	0.763	0.7165	5	589.525
14	0.752	0.7055	5	574.508
样本名称	O.D.450nm	样本OD-零孔OD	稀释倍数	样品浓度
			×	pg/ml
15	0.778	0.7315	5	610.33
15	0.745	0.6985	5	565.057
15	0.782	0.7355	5	615.941
样本名称	O.D.450nm	样本OD-零孔OD	稀释倍数	样品浓度
			×	pg/ml
16	0.895	0.8485	5	785.518
16	0.835	0.7885	5	692.818
16	0.887	0.8405	5	772.81
样本名称	O.D.450nm	样本OD-零孔OD	稀释倍数	样品浓度
			×	pg/ml
17	0.885	0.8385	5	769.65
17	0.893	0.8465	5	782.331
17	0.875	0.8285	5	753.949
样本名称	O.D.450nm	样本OD-零孔OD	稀释倍数	样品浓度
			×	pg/ml
18	0.852	0.8055	5	718.472
18	0.863	0.8165	5	735.329
18	0.875	0.8285	5	753.949

## Sheet: BALF-
OD450	Temperature(¡C)	1	2	3	4	5	6	7	8	9	10	11	12
A	36.3	2.388	2.382	0.896	0.892	1.068	0.504	0.783	0.663	0.795	0.055	0.039	0.052
B		1.624	1.629	0.912	0.968	0.994	0.485	0.814	0.671	0.793	0.054	0.035	0.054
C		1.195	1.208	0.883	1.032	0.488	0.488	0.835	0.688	0.802	0.039	0.038	0.035
D		0.816	0.819	0.874	1.085	0.493	0.812	0.824	0.692	0.814	0.044	0.041	0.036
E		0.438	0.442	0.901	1.121	0.502	0.795	0.689	0.697	0.821	0.045	0.045	0.041
F		0.296	0.304	0.882	1.032	0.487	0.823	0.697	0.786	0.806	0.048	0.046	0.048
G		0.206	0.209	0.871	0.996	0.482	0.806	0.669	0.807	0.052	0.052	0.052	0.038
H		0.048	0.045	0.892	1.023	0.499	0.782	0.658	0.811	0.045	0.035	0.038	0.052
FGF23
标准品浓度	O.D.450nm		复孔平均OD	样本OD-零孔OD
pg/ml	1	2
1000	2.388	2.382	2.385	2.3385
500	1.624	1.629	1.6265	1.58
250	1.195	1.208	1.2015	1.155
125	0.816	0.819	0.8175	0.771
62.5	0.438	0.442	0.44	0.3935
31.2	0.296	0.304	0.3	0.2535
15.6	0.206	0.209	0.2075	0.161
0	0.048	0.045	0.0465	0
样本名称	O.D.450nm	样本OD-零孔OD	稀释倍数	样品浓度
			×	pg/ml
1	0.896	0.8495	5	787.114
1	0.912	0.8655	5	812.877
1	0.883	0.8365	5	766.496
样本名称	O.D.450nm	样本OD-零孔OD	稀释倍数	样品浓度
			×	pg/ml
2	0.874	0.8275	5	752.388
2	0.901	0.8545	5	795.119
2	0.882	0.8355	5	764.922
样本名称	O.D.450nm	样本OD-零孔OD	稀释倍数	样品浓度
			×	pg/ml
3	0.871	0.8245	5	747.716
3	0.892	0.8455	5	780.74
3	0.892	0.8455	5	780.74
样本名称	O.D.450nm	样本OD-零孔OD	稀释倍数	样品浓度
			×	pg/ml
4	0.968	0.9215	5	906.42
4	1.032	0.9855	5	1019.75
4	1.085	1.0385	5	1118.78
样本名称	O.D.450nm	样本OD-零孔OD	稀释倍数	样品浓度
			×	pg/ml
5	1.121	1.0745	5	1188.73
5	1.032	0.9855	5	1019.75
5	0.996	0.9495	5	955.158
样本名称	O.D.450nm	样本OD-零孔OD	稀释倍数	样品浓度
			×	pg/ml
6	1.023	0.9765	5	1003.4
6	1.068	1.0215	5	1086.5
6	0.994	0.9475	5	951.633
样本名称	O.D.450nm	样本OD-零孔OD	稀释倍数	样品浓度
			×	pg/ml
7	0.488	0.4415	5	274.788
7	0.493	0.4465	5	279.382
7	0.502	0.4555	5	287.756
样本名称	O.D.450nm	样本OD-零孔OD	稀释倍数	样品浓度
			×	pg/ml
8	0.487	0.4405	5	273.875
8	0.482	0.4355	5	269.331
8	0.499	0.4525	5	284.95
样本名称	O.D.450nm	样本OD-零孔OD	稀释倍数	样品浓度
			×	pg/ml
9	0.504	0.4575	5	289.635
9	0.485	0.4385	5	272.052
9	0.488	0.4415	5	274.788
样本名称	O.D.450nm	样本OD-零孔OD	稀释倍数	样品浓度
			×	pg/ml
10	0.812	0.7655	5	658.88
10	0.795	0.7485	5	634.363
10	0.823	0.7765	5	675.001
样本名称	O.D.450nm	样本OD-零孔OD	稀释倍数	样品浓度
			×	pg/ml
11	0.806	0.7595	5	650.172
11	0.782	0.7355	5	615.941
11	0.783	0.7365	5	617.348
样本名称	O.D.450nm	样本OD-零孔OD	稀释倍数	样品浓度
			×	pg/ml
12	0.814	0.7675	5	661.796
12	0.835	0.7885	5	692.818
12	0.824	0.7775	5	676.477
样本名称	O.D.450nm	样本OD-零孔OD	稀释倍数	样品浓度
			×	pg/ml
13	0.689	0.6425	5	492.396
13	0.697	0.6505	5	502.455
13	0.669	0.6225	5	467.717
样本名称	O.D.450nm	样本OD-零孔OD	稀释倍数	样品浓度
			×	pg/ml
14	0.658	0.6115	5	454.429
14	0.663	0.6165	5	460.444
14	0.671	0.6245	5	470.155
样本名称	O.D.450nm	样本OD-零孔OD	稀释倍数	样品浓度
			×	pg/ml
15	0.688	0.6415	5	491.146
15	0.692	0.6455	5	496.156
15	0.697	0.6505	5	502.455
样本名称	O.D.450nm	样本OD-零孔OD	稀释倍数	样品浓度
			×	pg/ml
16	0.786	0.7395	5	621.58
16	0.807	0.7605	5	651.619
16	0.811	0.7645	5	657.424
样本名称	O.D.450nm	样本OD-零孔OD	稀释倍数	样品浓度
			×	pg/ml
17	0.795	0.7485	5	634.363
17	0.793	0.7465	5	631.511
17	0.802	0.7555	5	644.4
样本名称	O.D.450nm	样本OD-零孔OD	稀释倍数	样品浓度
			×	pg/ml
18	0.814	0.7675	5	661.796
18	0.821	0.7745	5	672.055
18	0.806	0.7595	5	650.172
