# Supplementary material for: Erythropoietin alleviates lung ischemia-reperfusion injury by activating the FGF23/FGFR4/ERK signaling pathway
Source: PeerJ. 2024 Mar 27;12:e17123. doi: 10.7717/peerj.17123 (PMC10981413; doi:10.7717/peerj.17123)
Supplement: Supplemental Information 3 [file peerj-12-17123-s003.zip › Figure 2/Fig2F PCR/PCR1.xls]

## Sheet: 原始数据
Well	Fluor	Target	Content	Sample	Biological Set Name	Cq	Cq Mean	Cq Std. Dev	Starting Quantity (SQ)	Log Starting Quantity	SQ Mean	SQ Std. Dev	Set Point	Well Note
A1	SYBR	GAPDH	Unkn	1-1		15.88		0				0	72
A2	SYBR	GAPDH	Unkn	1-2		15.91		0				0	72
A3	SYBR	GAPDH	Unkn	1-3		15.93		0				0	72
A4	SYBR	GAPDH	Unkn	2-1		16.11		0				0	72
A5	SYBR	GAPDH	Unkn	2-2		16.17		0				0	72
A6	SYBR	GAPDH	Unkn	2-3		16.21		0				0	72
A7	SYBR	GAPDH	Unkn	3-1		16.87		0				0	72
A8	SYBR	GAPDH	Unkn	3-2		16.83		0				0	72
A9	SYBR	GAPDH	Unkn	3-3		16.89		0				0	72
A10	SYBR	GAPDH	Unkn	4-1		15.32		0				0	72
A11	SYBR	GAPDH	Unkn	4-2		15.38		0				0	72
A12	SYBR	GAPDH	Unkn	4-3		15.41		0				0	72
B1	SYBR	GAPDH	Unkn	5-1		15.95		0				0	72
B2	SYBR	GAPDH	Unkn	5-2		16.11		0				0	72
B3	SYBR	GAPDH	Unkn	5-3		16.13		0				0	72
B4	SYBR	GAPDH	Unkn	6-1		15.56		0				0	72
B5	SYBR	GAPDH	Unkn	6-2		15.62		0				0	72
B6	SYBR	GAPDH	Unkn	6-3		15.67		0				0	72
B7	SYBR	BCL-2	Unkn	1-1		26.32		0				0	72
B8	SYBR	BCL-2	Unkn	1-2		26.53		0				0	72
B9	SYBR	BCL-2	Unkn	1-3		26.62		0				0	72
B10	SYBR	BCL-2	Unkn	2-1		26.11		0				0	72
B11	SYBR	BCL-2	Unkn	2-2		26.08		0				0	72
B12	SYBR	BCL-2	Unkn	2-3		26.01		0				0	72
C1	SYBR	BCL-2	Unkn	3-1		29.55		0				0	72
C2	SYBR	BCL-2	Unkn	3-2		29.63		0				0	72
C3	SYBR	BCL-2	Unkn	3-3		29.74		0				0	72
C4	SYBR	BCL-2	Unkn	4-1		26.05		0				0	72
C5	SYBR	BCL-2	Unkn	4-2		26.25		0				0	72
C6	SYBR	BCL-2	Unkn	4-3		26.11		0				0	72
C7	SYBR	BCL-2	Unkn	5-1		27.54		0				0	72
C8	SYBR	BCL-2	Unkn	5-2		27.34		0				0	72
C9	SYBR	BCL-2	Unkn	5-3		27.59		0				0	72
C10	SYBR	BCL-2	Unkn	6-1		26.27		0				0	72
C11	SYBR	BCL-2	Unkn	6-2		26.38		0				0	72
C12	SYBR	BCL-2	Unkn	6-3		26.44		0				0	72
D1	SYBR	BAX	Unkn	1-1		28.11		0				0	72
D2	SYBR	BAX	Unkn	1-2		28.32		0				0	72
D3	SYBR	BAX	Unkn	1-3		28.39		0				0	72
D4	SYBR	BAX	Unkn	2-1		28.89		0				0	72
D5	SYBR	BAX	Unkn	2-2		28.76		0				0	72
D6	SYBR	BAX	Unkn	2-3		28.96		0				0	72
D7	SYBR	BAX	Unkn	3-1		26.12		0				0	72
D8	SYBR	BAX	Unkn	3-2		26.31		0				0	72
D9	SYBR	BAX	Unkn	3-3		26.38		0				0	72
D10	SYBR	BAX	Unkn	4-1		26.32		0				0	72
D11	SYBR	BAX	Unkn	4-2		26.51		0				0	72
D12	SYBR	BAX	Unkn	4-3		26.67		0				0	72
E1	SYBR	BAX	Unkn	5-1		26.11		0				0	72
E2	SYBR	BAX	Unkn	5-2		26.18		0				0	72
E3	SYBR	BAX	Unkn	5-3		26.27		0				0	72
E4	SYBR	BAX	Unkn	6-1		26.21		0				0	72
E5	SYBR	BAX	Unkn	6-2		26.34		0				0	72
E6	SYBR	BAX	Unkn	6-3		26.45		0				0	72
E7	SYBR	caspase-3	Unkn	1-1		28.93		0				0	72
E8	SYBR	caspase-3	Unkn	1-2		29.07		0				0	72
E9	SYBR	caspase-3	Unkn	1-3		29.15		0				0	72
E10	SYBR	caspase-3	Unkn	2-1		29.21		0				0	72
E11	SYBR	caspase-3	Unkn	2-2		29.42		0				0	72
E12	SYBR	caspase-3	Unkn	2-3		29.58		0				0	72
F1	SYBR	caspase-3	Unkn	3-1		26.21		0				0	72
F2	SYBR	caspase-3	Unkn	3-2		26.35		0				0	72
F3	SYBR	caspase-3	Unkn	3-3		26.39		0				0	72
F4	SYBR	caspase-3	Unkn	4-1		26.56		0				0	72
F5	SYBR	caspase-3	Unkn	4-2		26.69		0				0	72
F6	SYBR	caspase-3	Unkn	4-3		26.81		0				0	72
F7	SYBR	caspase-3	Unkn	5-1		26.14		0				0	72
F8	SYBR	caspase-3	Unkn	5-2		26.19		0				0	72
F9	SYBR	caspase-3	Unkn	5-3		26.35		0				0	72
F10	SYBR	caspase-3	Unkn	6-1		26.62		0				0	72
F11	SYBR	caspase-3	Unkn	6-2		26.79		0				0	72
F12	SYBR	caspase-3	Unkn	6-3		26.93		0				0	72

## Sheet: 分析
	\	GAPDH	BCL-2	ΔCт	ΔΔCт	RQ	AVERAGE	Normalize
	control	15.88	26.32	10.44	0	1	0.907866	1.10148
		15.91	26.53	10.62	0.18	0.882703		0.972283
		15.93	26.62	10.69	0.25	0.840896		0.926234
	EPO	16.11	26.11	10	-0.44	1.3566		1.49428
		16.17	26.08	9.91	-0.53	1.44393		1.59046
		16.21	26.01	9.8	-0.64	1.55833		1.71647
	model	16.87	29.55	12.68	2.24	0.211686		0.233169
		16.83	29.63	12.8	2.36	0.194791		0.214559
		16.89	29.74	12.85	2.41	0.188156		0.207251
	Model+EPO预防组	15.32	26.05	10.73	0.29	0.817902		0.900906
		15.38	26.25	10.87	0.43	0.742262		0.817589
		15.41	26.11	10.7	0.26	0.835088		0.919836
	Model+LOW-EPO	15.95	27.54	11.59	1.15	0.450625		0.496356
		16.11	27.34	11.23	0.79	0.578344		0.637037
		16.13	27.59	11.46	1.02	0.493116		0.54316
	Model+HIGH-EPO	15.56	26.27	10.71	0.27	0.82932		0.913482
		15.62	26.38	10.76	0.32	0.80107		0.882365
		15.67	26.44	10.77	0.33	0.795536		0.87627
	\	GAPDH	BAX	ΔCт	ΔΔCт	RQ	AVERAGE	Normalize
	control	15.88	28.11	12.23	0	1	0.911779	1.09676
		15.91	28.32	12.41	0.18	0.882703		0.96811
		15.93	28.39	12.46	0.23	0.852635		0.935133
	EPO	16.11	28.89	12.78	0.55	0.68302		0.749107
		16.17	28.76	12.59	0.36	0.779165		0.854554
		16.21	28.96	12.75	0.52	0.697372		0.764847
	model	16.87	26.12	9.25	-2.98	7.88986		8.65326
		16.83	26.31	9.48	-2.75	6.72717		7.37807
		16.89	26.38	9.49	-2.74	6.6807		7.32711
	Model+EPO预防组	15.32	26.32	11	-1.23	2.34567		2.57263
		15.38	26.51	11.13	-1.1	2.14355		2.35095
		15.41	26.67	11.26	-0.97	1.95884		2.14837
	Model+LOW-EPO	15.95	26.11	10.16	-2.07	4.19887		4.60513
		16.11	26.18	10.07	-2.16	4.46915		4.90157
		16.13	26.27	10.14	-2.09	4.25748		4.66942
	Model+HIGH-EPO	15.56	26.21	10.65	-1.58	2.9897		3.27897
		15.62	26.34	10.72	-1.51	2.8481		3.12367
		15.67	26.45	10.78	-1.45	2.73208		2.99643
	\	GAPDH	caspase-3	ΔCт	ΔΔCт	RQ	AVERAGE	Normalize
	control	15.88	28.93	13.05	0	1	0.938477	1.06556
		15.91	29.07	13.16	0.11	0.926588		0.987332
		15.93	29.15	13.22	0.17	0.888843		0.947112
	EPO	16.11	29.21	13.1	0.05	0.965936		1.02926
		16.17	29.42	13.25	0.2	0.870551		0.927621
		16.21	29.58	13.37	0.32	0.80107		0.853585
	model	16.87	26.21	9.34	-3.71	13.0864		13.9443
		16.83	26.35	9.52	-3.53	11.5514		12.3087
		16.89	26.39	9.5	-3.55	11.7127		12.4805
	Model+EPO预防组	15.32	26.56	11.24	-1.81	3.50642		3.73629
		15.38	26.69	11.31	-1.74	3.34035		3.55933
		15.41	26.81	11.4	-1.65	3.13834		3.34407
	Model+LOW-EPO	15.95	26.14	10.19	-2.86	7.26015		7.7361
		16.11	26.19	10.08	-2.97	7.83536		8.34902
		16.13	26.35	10.22	-2.83	7.11074		7.5769
	Model+HIGH-EPO	15.56	26.62	11.06	-1.99	3.97237		4.23278
		15.62	26.79	11.17	-1.88	3.68075		3.92205
		15.67	26.93	11.26	-1.79	3.45815		3.68485

## Sheet: 引物信息
	引物名称		引物序列(5'→3')
	GAPDH-F		GGAGCGAGATCCCTCCAAAAT
	GAPDH-R		GGCTGTTGTCATACTTCTCATGG
	BCL-2-F		tgtggatgactgagtacctg
	BCL-2-R		gagcagcgtcttcagagaca
	BAX-F		ggctggacactggacttcct
	BAX-R		gatggtgagtgaggcagtga
	caspase-3-F		ttcctggaga aattcaaggg
	caspase-3-R		gcgtccagggagaaggactc
