# Supplementary material for: Erythropoietin alleviates lung ischemia-reperfusion injury by activating the FGF23/FGFR4/ERK signaling pathway
Source: PeerJ. 2024 Mar 27;12:e17123. doi: 10.7717/peerj.17123 (PMC10981413; doi:10.7717/peerj.17123)
Supplement: Supplemental Information 3 [file peerj-12-17123-s003.zip › Figure 2/Fig2F PCR/PCR2.xls]

## Sheet: 原始数据
Well	Fluor	Target	Content	Sample	Biological Set Name	Cq	Cq Mean	Cq Std. Dev	Starting Quantity (SQ)	Log Starting Quantity	SQ Mean	SQ Std. Dev	Set Point	Well Note
A1	SYBR	GAPDH	Unkn	1-1		15.9		0				0	72
A2	SYBR	GAPDH	Unkn	1-2		15.93		0				0	72
A3	SYBR	GAPDH	Unkn	1-3		15.97		0				0	72
A4	SYBR	GAPDH	Unkn	2-1		15.26		0				0	72
A5	SYBR	GAPDH	Unkn	2-2		15.47		0				0	72
A6	SYBR	GAPDH	Unkn	2-3		15.78		0				0	72
A7	SYBR	GAPDH	Unkn	3-1		15.77		0				0	72
A8	SYBR	GAPDH	Unkn	3-2		15.42		0				0	72
A9	SYBR	GAPDH	Unkn	3-3		15.86		0				0	72
A10	SYBR	GAPDH	Unkn	4-1		15.37		0				0	72
A11	SYBR	GAPDH	Unkn	4-2		15.43		0				0	72
A12	SYBR	GAPDH	Unkn	4-3		15.5		0				0	72
B1	SYBR	GAPDH	Unkn	5-1		15.86		0				0	72
B2	SYBR	GAPDH	Unkn	5-2		15.71		0				0	72
B3	SYBR	GAPDH	Unkn	5-3		15.56		0				0	72
B4	SYBR	GAPDH	Unkn	6-1		15.66		0				0	72
B5	SYBR	GAPDH	Unkn	6-2		15.68		0				0	72
B6	SYBR	GAPDH	Unkn	6-3		15.78		0				0	72
B7	SYBR	BCL-2	Unkn	1-1		26.41		0				0	72
B8	SYBR	BCL-2	Unkn	1-2		26.61		0				0	72
B9	SYBR	BCL-2	Unkn	1-3		26.46		0				0	72
B10	SYBR	BCL-2	Unkn	2-1		25.48		0				0	72
B11	SYBR	BCL-2	Unkn	2-2		25.25		0				0	72
B12	SYBR	BCL-2	Unkn	2-3		25.66		0				0	72
C1	SYBR	BCL-2	Unkn	3-1		28.78		0				0	72
C2	SYBR	BCL-2	Unkn	3-2		28.65		0				0	72
C3	SYBR	BCL-2	Unkn	3-3		28.83		0				0	72
C4	SYBR	BCL-2	Unkn	4-1		26.12		0				0	72
C5	SYBR	BCL-2	Unkn	4-2		26.25		0				0	72
C6	SYBR	BCL-2	Unkn	4-3		26.18		0				0	72
C7	SYBR	BCL-2	Unkn	5-1		27.32		0				0	72
C8	SYBR	BCL-2	Unkn	5-2		27.11		0				0	72
C9	SYBR	BCL-2	Unkn	5-3		27.05		0				0	72
C10	SYBR	BCL-2	Unkn	6-1		26.28		0				0	72
C11	SYBR	BCL-2	Unkn	6-2		26.45		0				0	72
C12	SYBR	BCL-2	Unkn	6-3		26.48		0				0	72
D1	SYBR	BAX	Unkn	1-1		28.31		0				0	72
D2	SYBR	BAX	Unkn	1-2		28.46		0				0	72
D3	SYBR	BAX	Unkn	1-3		28.5		0				0	72
D4	SYBR	BAX	Unkn	2-1		28.11		0				0	72
D5	SYBR	BAX	Unkn	2-2		28.21		0				0	72
D6	SYBR	BAX	Unkn	2-3		28.45		0				0	72
D7	SYBR	BAX	Unkn	3-1		25.26		0				0	72
D8	SYBR	BAX	Unkn	3-2		25.41		0				0	72
D9	SYBR	BAX	Unkn	3-3		25.44		0				0	72
D10	SYBR	BAX	Unkn	4-1		26.32		0				0	72
D11	SYBR	BAX	Unkn	4-2		26.58		0				0	72
D12	SYBR	BAX	Unkn	4-3		26.76		0				0	72
E1	SYBR	BAX	Unkn	5-1		26.13		0				0	72
E2	SYBR	BAX	Unkn	5-2		26.22		0				0	72
E3	SYBR	BAX	Unkn	5-3		26.31		0				0	72
E4	SYBR	BAX	Unkn	6-1		26.31		0				0	72
E5	SYBR	BAX	Unkn	6-2		26.43		0				0	72
E6	SYBR	BAX	Unkn	6-3		26.52		0				0	72
E7	SYBR	caspase-3	Unkn	1-1		29.23		0				0	72
E8	SYBR	caspase-3	Unkn	1-2		29.11		0				0	72
E9	SYBR	caspase-3	Unkn	1-3		29.22		0				0	72
E10	SYBR	caspase-3	Unkn	2-1		28.76		0				0	72
E11	SYBR	caspase-3	Unkn	2-2		28.77		0				0	72
E12	SYBR	caspase-3	Unkn	2-3		29.04		0				0	72
F1	SYBR	caspase-3	Unkn	3-1		25.26		0				0	72
F2	SYBR	caspase-3	Unkn	3-2		25.44		0				0	72
F3	SYBR	caspase-3	Unkn	3-3		25.41		0				0	72
F4	SYBR	caspase-3	Unkn	4-1		26.43		0				0	72
F5	SYBR	caspase-3	Unkn	4-2		26.76		0				0	72
F6	SYBR	caspase-3	Unkn	4-3		26.9		0				0	72
F7	SYBR	caspase-3	Unkn	5-1		26.19		0				0	72
F8	SYBR	caspase-3	Unkn	5-2		26.25		0				0	72
F9	SYBR	caspase-3	Unkn	5-3		26.35		0				0	72
F10	SYBR	caspase-3	Unkn	6-1		26.73		0				0	72
F11	SYBR	caspase-3	Unkn	6-2		26.84		0				0	72
F12	SYBR	caspase-3	Unkn	6-3		26.94		0				0	72

## Sheet: 分析
	\	GAPDH	BCL-2	ΔCт	ΔΔCт	RQ	AVERAGE	Normalize
	control	15.9	26.41	10.51	0	1	0.967601	1.03348
		15.93	26.61	10.68	0.17	0.888843		0.918605
		15.97	26.46	10.49	-0.02	1.01396		1.04791
	EPO	15.26	25.48	10.22	-0.29	1.22264		1.26358
		15.47	25.25	9.78	-0.73	1.65864		1.71418
		15.78	25.66	9.88	-0.63	1.54756		1.59938
	model	15.77	28.78	13.01	2.5	0.176777		0.182696
		15.42	28.65	13.23	2.72	0.151774		0.156856
		15.86	28.83	12.97	2.46	0.181747		0.187832
	Model+EPO预防组	15.37	26.12	10.75	0.24	0.846745		0.875098
		15.43	26.25	10.82	0.31	0.806642		0.833651
		15.5	26.18	10.68	0.17	0.888843		0.918605
	Model+LOW-EPO	15.86	27.32	11.46	0.95	0.517632		0.534965
		15.71	27.11	11.4	0.89	0.539614		0.557683
		15.56	27.05	11.49	0.98	0.50698		0.523956
	Model+HIGH-EPO	15.66	26.28	10.62	0.11	0.926588		0.957614
		15.68	26.45	10.77	0.26	0.835088		0.86305
		15.78	26.48	10.7	0.19	0.876606		0.905958
	\	GAPDH	BAX	ΔCт	ΔΔCт	RQ	AVERAGE	Normalize
	control	15.9	28.31	12.41	0	1	0.946792	1.0562
		15.93	28.46	12.53	0.12	0.920188		0.971901
		15.97	28.5	12.53	0.12	0.920188		0.971901
	EPO	15.26	28.11	12.85	0.44	0.737135		0.77856
		15.47	28.21	12.74	0.33	0.795536		0.840244
		15.78	28.45	12.67	0.26	0.835088		0.882019
	model	15.77	25.26	9.49	-2.92	7.56846		7.9938
		15.42	25.41	9.99	-2.42	5.35171		5.65247
		15.86	25.44	9.58	-2.83	7.11074		7.51035
	Model+EPO预防组	15.37	26.32	10.95	-1.46	2.75108		2.90569
		15.43	26.58	11.15	-1.26	2.39496		2.52955
		15.5	26.76	11.26	-1.15	2.21914		2.34385
	Model+LOW-EPO	15.86	26.13	10.27	-2.14	4.40762		4.65532
		15.71	26.22	10.51	-1.9	3.73213		3.94187
		15.56	26.31	10.75	-1.66	3.16017		3.33776
	Model+HIGH-EPO	15.66	26.31	10.65	-1.76	3.38698		3.57732
		15.68	26.43	10.75	-1.66	3.16017		3.33776
		15.78	26.52	10.74	-1.67	3.18215		3.36098
	\	GAPDH	caspase-3	ΔCт	ΔΔCт	RQ	AVERAGE	Normalize
	control	15.9	29.23	13.33	0	1	1.05553	0.947392
		15.93	29.11	13.18	-0.15	1.10957		1.0512
		15.97	29.22	13.25	-0.08	1.05702		1.00141
	EPO	15.26	28.76	13.5	0.17	0.888843		0.842083
		15.47	28.77	13.3	-0.03	1.02101		0.967299
		15.78	29.04	13.26	-0.07	1.04972		0.994493
	model	15.77	25.26	9.49	-3.84	14.3204		13.567
		15.42	25.44	10.02	-3.31	9.91766		9.39591
		15.86	25.41	9.55	-3.78	13.737		13.0144
	Model+EPO预防组	15.37	26.43	11.06	-2.27	4.82323		4.56949
		15.43	26.76	11.33	-2	4		3.78957
		15.5	26.9	11.4	-1.93	3.81055		3.61009
	Model+LOW-EPO	15.86	26.19	10.33	-3	8		7.57914
		15.71	26.25	10.54	-2.79	6.9163		6.55245
		15.56	26.35	10.79	-2.54	5.81589		5.50993
	Model+HIGH-EPO	15.66	26.73	11.07	-2.26	4.78991		4.53793
		15.68	26.84	11.16	-2.17	4.50023		4.26349
		15.78	26.94	11.16	-2.17	4.50023		4.26349

## Sheet: 引物信息
	引物名称		引物序列(5'→3')
	GAPDH-F		GGAGCGAGATCCCTCCAAAAT
	GAPDH-R		GGCTGTTGTCATACTTCTCATGG
	BCL-2-F		tgtggatgactgagtacctg
	BCL-2-R		gagcagcgtcttcagagaca
	BAX-F		ggctggacactggacttcct
	BAX-R		gatggtgagtgaggcagtga
	caspase-3-F		ttcctggaga aattcaaggg
	caspase-3-R		gcgtccagggagaaggactc
