# Supplementary material for: Erythropoietin alleviates lung ischemia-reperfusion injury by activating the FGF23/FGFR4/ERK signaling pathway
Source: PeerJ. 2024 Mar 27;12:e17123. doi: 10.7717/peerj.17123 (PMC10981413; doi:10.7717/peerj.17123)
Supplement: Supplemental Information 3 [file peerj-12-17123-s003.zip › Figure 2/Fig2F PCR/PCR3.xls]

## Sheet: 原始数据
Well	Fluor	Target	Content	Sample	Biological Set Name	Cq	Cq Mean	Cq Std. Dev	Starting Quantity (SQ)	Log Starting Quantity	SQ Mean	SQ Std. Dev	Set Point	Well Note
A1	SYBR	GAPDH	Unkn	1-1		16.21		0				0	72
A2	SYBR	GAPDH	Unkn	1-2		16.44		0				0	72
A3	SYBR	GAPDH	Unkn	1-3		16.14		0				0	72
A4	SYBR	GAPDH	Unkn	2-1		15.65		0				0	72
A5	SYBR	GAPDH	Unkn	2-2		15.51		0				0	72
A6	SYBR	GAPDH	Unkn	2-3		15.82		0				0	72
A7	SYBR	GAPDH	Unkn	3-1		16.15		0				0	72
A8	SYBR	GAPDH	Unkn	3-2		16.27		0				0	72
A9	SYBR	GAPDH	Unkn	3-3		16.13		0				0	72
A10	SYBR	GAPDH	Unkn	4-1		15.41		0				0	72
A11	SYBR	GAPDH	Unkn	4-2		15.44		0				0	72
A12	SYBR	GAPDH	Unkn	4-3		15.58		0				0	72
B1	SYBR	GAPDH	Unkn	5-1		16.25		0				0	72
B2	SYBR	GAPDH	Unkn	5-2		16.03		0				0	72
B3	SYBR	GAPDH	Unkn	5-3		16.38		0				0	72
B4	SYBR	GAPDH	Unkn	6-1		16.03		0				0	72
B5	SYBR	GAPDH	Unkn	6-2		16.29		0				0	72
B6	SYBR	GAPDH	Unkn	6-3		16.04		0				0	72
B7	SYBR	BCL-2	Unkn	1-1		26.27		0				0	72
B8	SYBR	BCL-2	Unkn	1-2		26.52		0				0	72
B9	SYBR	BCL-2	Unkn	1-3		26.32		0				0	72
B10	SYBR	BCL-2	Unkn	2-1		25.27		0				0	72
B11	SYBR	BCL-2	Unkn	2-2		25.08		0				0	72
B12	SYBR	BCL-2	Unkn	2-3		25.24		0				0	72
C1	SYBR	BCL-2	Unkn	3-1		28.77		0				0	72
C2	SYBR	BCL-2	Unkn	3-2		28.63		0				0	72
C3	SYBR	BCL-2	Unkn	3-3		28.77		0				0	72
C4	SYBR	BCL-2	Unkn	4-1		25.64		0				0	72
C5	SYBR	BCL-2	Unkn	4-2		25.77		0				0	72
C6	SYBR	BCL-2	Unkn	4-3		25.79		0				0	72
C7	SYBR	BCL-2	Unkn	5-1		27.11		0				0	72
C8	SYBR	BCL-2	Unkn	5-2		27.09		0				0	72
C9	SYBR	BCL-2	Unkn	5-3		27.04		0				0	72
C10	SYBR	BCL-2	Unkn	6-1		26.23		0				0	72
C11	SYBR	BCL-2	Unkn	6-2		26.53		0				0	72
C12	SYBR	BCL-2	Unkn	6-3		26.65		0				0	72
D1	SYBR	BAX	Unkn	1-1		28.32		0				0	72
D2	SYBR	BAX	Unkn	1-2		28.64		0				0	72
D3	SYBR	BAX	Unkn	1-3		28.32		0				0	72
D4	SYBR	BAX	Unkn	2-1		28.24		0				0	72
D5	SYBR	BAX	Unkn	2-2		28.15		0				0	72
D6	SYBR	BAX	Unkn	2-3		28.09		0				0	72
D7	SYBR	BAX	Unkn	3-1		25.51		0				0	72
D8	SYBR	BAX	Unkn	3-2		25.45		0				0	72
D9	SYBR	BAX	Unkn	3-3		25.24		0				0	72
D10	SYBR	BAX	Unkn	4-1		26.42		0				0	72
D11	SYBR	BAX	Unkn	4-2		26.54		0				0	72
D12	SYBR	BAX	Unkn	4-3		26.28		0				0	72
E1	SYBR	BAX	Unkn	5-1		26.19		0				0	72
E2	SYBR	BAX	Unkn	5-2		26.03		0				0	72
E3	SYBR	BAX	Unkn	5-3		26.55		0				0	72
E4	SYBR	BAX	Unkn	6-1		26.47		0				0	72
E5	SYBR	BAX	Unkn	6-2		26.7		0				0	72
E6	SYBR	BAX	Unkn	6-3		26.78		0				0	72
E7	SYBR	caspase-3	Unkn	1-1		29.29		0				0	72
E8	SYBR	caspase-3	Unkn	1-2		29.13		0				0	72
E9	SYBR	caspase-3	Unkn	1-3		29.25		0				0	72
E10	SYBR	caspase-3	Unkn	2-1		28.47		0				0	72
E11	SYBR	caspase-3	Unkn	2-2		28.54		0				0	72
E12	SYBR	caspase-3	Unkn	2-3		29.05		0				0	72
F1	SYBR	caspase-3	Unkn	3-1		25.3		0				0	72
F2	SYBR	caspase-3	Unkn	3-2		25.54		0				0	72
F3	SYBR	caspase-3	Unkn	3-3		25.52		0				0	72
F4	SYBR	caspase-3	Unkn	4-1		26.52		0				0	72
F5	SYBR	caspase-3	Unkn	4-2		26.82		0				0	72
F6	SYBR	caspase-3	Unkn	4-3		26.58		0				0	72
F7	SYBR	caspase-3	Unkn	5-1		26.05		0				0	72
F8	SYBR	caspase-3	Unkn	5-2		26.12		0				0	72
F9	SYBR	caspase-3	Unkn	5-3		26.45		0				0	72
F10	SYBR	caspase-3	Unkn	6-1		26.84		0				0	72
F11	SYBR	caspase-3	Unkn	6-2		26.84		0				0	72
F12	SYBR	caspase-3	Unkn	6-3		27.04		0				0	72

## Sheet: 分析
	\	GAPDH	BCL-2	ΔCт	ΔΔCт	RQ	AVERAGE	Normalize
	control	16.21	26.27	10.06	0	1	0.968807	1.0322
		16.44	26.52	10.08	0.02	0.986233		1.01799
		16.14	26.32	10.18	0.12	0.920188		0.949815
	EPO	15.65	25.27	9.62	-0.44	1.3566		1.40028
		15.51	25.08	9.57	-0.49	1.40444		1.44966
		15.82	25.24	9.42	-0.64	1.55833		1.6085
	model	16.15	28.77	12.62	2.56	0.169576		0.175035
		16.27	28.63	12.36	2.3	0.203063		0.209601
		16.13	28.77	12.64	2.58	0.167241		0.172626
	Model+EPO预防组	15.41	25.64	10.23	0.17	0.888843		0.917461
		15.44	25.77	10.33	0.27	0.82932		0.856022
		15.58	25.79	10.21	0.15	0.90125		0.930269
	Model+LOW-EPO	16.25	27.11	10.86	0.8	0.574349		0.592842
		16.03	27.09	11.06	1	0.5		0.516099
		16.38	27.04	10.66	0.6	0.659754		0.680996
	Model+HIGH-EPO	16.03	26.23	10.2	0.14	0.907519		0.936739
		16.29	26.53	10.24	0.18	0.882703		0.911124
		16.04	26.65	10.61	0.55	0.68302		0.705012
	\	GAPDH	BAX	ΔCт	ΔΔCт	RQ	AVERAGE	Normalize
	control	16.21	28.32	12.11	0	1	0.964054	1.03729
		16.44	28.64	12.2	0.09	0.939523		0.974554
		16.14	28.32	12.18	0.07	0.952638		0.988159
	EPO	15.65	28.24	12.59	0.48	0.716978		0.743711
		15.51	28.15	12.64	0.53	0.692555		0.718378
		15.82	28.09	12.27	0.16	0.895025		0.928398
	model	16.15	25.51	9.36	-2.75	6.72717		6.97801
		16.27	25.45	9.18	-2.93	7.6211		7.90527
		16.13	25.24	9.11	-3	8		8.29829
	Model+EPO预防组	15.41	26.42	11.01	-1.1	2.14355		2.22347
		15.44	26.54	11.1	-1.01	2.01391		2.089
		15.58	26.28	10.7	-1.41	2.65737		2.75646
	Model+LOW-EPO	16.25	26.19	9.94	-2.17	4.50023		4.66803
		16.03	26.03	10	-2.11	4.31691		4.47788
		16.38	26.55	10.17	-1.94	3.83706		3.98013
	Model+HIGH-EPO	16.03	26.47	10.44	-1.67	3.18215		3.3008
		16.29	26.7	10.41	-1.7	3.24901		3.37015
		16.04	26.78	10.74	-1.37	2.58471		2.68108
	\	GAPDH	caspase-3	ΔCт	ΔΔCт	RQ	AVERAGE	Normalize
	control	16.21	29.29	13.08	0	1	1.0966	0.911906
		16.44	29.13	12.69	-0.39	1.31039		1.19496
		16.14	29.25	13.11	0.03	0.97942		0.893139
	EPO	15.65	28.47	12.82	-0.26	1.19748		1.09199
		15.51	28.54	13.03	-0.05	1.03526		0.944064
		15.82	29.05	13.23	0.15	0.90125		0.821855
	model	16.15	25.3	9.15	-3.93	15.2422		13.8995
		16.27	25.54	9.27	-3.81	14.0257		12.7901
		16.13	25.52	9.39	-3.69	12.9063		11.7693
	Model+EPO预防组	15.41	26.52	11.11	-1.97	3.91768		3.57256
		15.44	26.82	11.38	-1.7	3.24901		2.96279
		15.58	26.58	11	-2.08	4.22807		3.8556
	Model+LOW-EPO	16.25	26.05	9.8	-3.28	9.71356		8.85785
		16.03	26.12	10.09	-2.99	7.94474		7.24485
		16.38	26.45	10.07	-3.01	8.05564		7.34599
	Model+HIGH-EPO	16.03	26.84	10.81	-2.27	4.82323		4.39833
		16.29	26.84	10.55	-2.53	5.77572		5.26691
		16.04	27.04	11	-2.08	4.22807		3.8556

## Sheet: 引物信息
	引物名称		引物序列(5'→3')
	GAPDH-F		GGAGCGAGATCCCTCCAAAAT
	GAPDH-R		GGCTGTTGTCATACTTCTCATGG
	BCL-2-F		tgtggatgactgagtacctg
	BCL-2-R		gagcagcgtcttcagagaca
	BAX-F		ggctggacactggacttcct
	BAX-R		gatggtgagtgaggcagtga
	caspase-3-F		ttcctggaga aattcaaggg
	caspase-3-R		gcgtccagggagaaggactc
