# Supplementary material for: Erythropoietin alleviates lung ischemia-reperfusion injury by activating the FGF23/FGFR4/ERK signaling pathway
Source: PeerJ. 2024 Mar 27;12:e17123. doi: 10.7717/peerj.17123 (PMC10981413; doi:10.7717/peerj.17123)
Supplement: Supplemental Information 3 [file peerj-12-17123-s003.zip › Figure 3/Fig3C ELISA/FGF23 ELISA2.xlsx]

## Sheet: 细胞上清液
OD450	Temperature(¡C)	1	2	3	4	5	6	7	8	9	10	11	12
A	36.6	2.566	2.678	1.655	1.488	0.988	0.056	0.062	0.069	0.06	0.058	0.062	0.069
B		1.682	1.711	1.707	1.582	1.113	0.057	0.053	0.056	0.061	0.059	0.057	0.069
C		1.187	1.205	1.711	1.505	1.086	0.053	0.065	0.051	0.047	0.051	0.063	0.05
D		0.811	0.793	1.623	1.283	0.045	0.057	0.064	0.058	0.041	0.063	0.044	0.059
E		0.407	0.415	1.685	1.368	0.047	0.068	0.046	0.041	0.034	0.061	0.052	0.044
F		0.287	0.292	1.679	1.344	0.044	0.073	0.039	0.044	0.043	0.044	0.065	0.053
G		0.191	0.205	0.052	0.055	0.038	0.066	0.044	0.051	0.05	0.057	0.052	0.042
H		0.052	0.057	0.054	0.055	0.051	0.055	0.05	0.041	0.052	0.058	0.048	0.042
FGF23
标准品浓度	O.D.450nm		复孔平均OD	样本OD-零孔OD
pg/ml	1	2
1000	2.566	2.678	2.622	2.5675
500	1.682	1.711	1.6965	1.642
250	1.187	1.205	1.196	1.1415
125	0.811	0.793	0.802	0.7475
62.5	0.407	0.415	0.411	0.3565
31.2	0.287	0.292	0.2895	0.235
15.6	0.191	0.205	0.198	0.1435
0	0.052	0.057	0.0545	0
样本名称	O.D.450nm	样本OD-零孔OD	稀释倍数	样品浓度
			×	pg/ml
1	1.655	1.6005	5	2275.2
1	1.707	1.6525	5	2396.99
1	1.711	1.6565	5	2406.48
样本名称	O.D.450nm	样本OD-零孔OD	稀释倍数	样品浓度
			×	pg/ml
2	1.623	1.5685	5	2201.74
2	1.685	1.6305	5	2345.1
2	1.679	1.6245	5	2331.04
样本名称	O.D.450nm	样本OD-零孔OD	稀释倍数	样品浓度
			×	pg/ml
3	1.488	1.4335	5	1904.36
3	1.582	1.5275	5	2109.29
3	1.505	1.4505	5	1940.69
样本名称	O.D.450nm	样本OD-零孔OD	稀释倍数	样品浓度
			×	pg/ml
4	1.283	1.2285	5	1491.43
4	1.368	1.3135	5	1656.99
4	1.344	1.2895	5	1609.43
样本名称	O.D.450nm	样本OD-零孔OD	稀释倍数	样品浓度
			×	pg/ml
5	0.988	0.9335	5	979.045
5	1.113	1.0585	5	1184.37
5	1.086	1.0315	5	1138.55
