# Supplementary material for: Erythropoietin alleviates lung ischemia-reperfusion injury by activating the FGF23/FGFR4/ERK signaling pathway
Source: PeerJ. 2024 Mar 27;12:e17123. doi: 10.7717/peerj.17123 (PMC10981413; doi:10.7717/peerj.17123)
Supplement: Supplemental Information 3 [file peerj-12-17123-s003.zip › Figure 3/Fig3D PCR/PCR1.xls]

## Sheet: 原始数据
Well	Fluor	Target	Content	Sample	Biological Set Name	Cq	Cq Mean	Cq Std. Dev	Starting Quantity (SQ)	Log Starting Quantity	SQ Mean	SQ Std. Dev	Set Point	Well Note
A1	SYBR	GAPDH	Unkn	1-1		16.32		0				0	72
A2	SYBR	GAPDH	Unkn	1-2		16.36		0				0	72
A3	SYBR	GAPDH	Unkn	1-3		16.38		0				0	72
A4	SYBR	GAPDH	Unkn	2-1		16.12		0				0	72
A5	SYBR	GAPDH	Unkn	2-2		16.15		0				0	72
A6	SYBR	GAPDH	Unkn	2-3		16.19		0				0	72
A7	SYBR	GAPDH	Unkn	3-1		17.11		0				0	72
A8	SYBR	GAPDH	Unkn	3-2		17.18		0				0	72
A9	SYBR	GAPDH	Unkn	3-3		17.24		0				0	72
A10	SYBR	GAPDH	Unkn	4-1		16.58		0				0	72
A11	SYBR	GAPDH	Unkn	4-2		16.62		0				0	72
A12	SYBR	GAPDH	Unkn	4-3		16.67		0				0	72
B1	SYBR	GAPDH	Unkn	5-1		16.92		0				0	72
B2	SYBR	GAPDH	Unkn	5-2		16.98		0				0	72
B3	SYBR	GAPDH	Unkn	5-3		17.04		0				0	72
B4	SYBR	BCL-2	Unkn	1-1		25.36		0				0	72
B5	SYBR	BCL-2	Unkn	1-2		25.69		0				0	72
B6	SYBR	BCL-2	Unkn	1-3		25.89		0				0	72
B7	SYBR	BCL-2	Unkn	2-1		25.24		0				0	72
B8	SYBR	BCL-2	Unkn	2-2		25.41		0				0	72
B9	SYBR	BCL-2	Unkn	2-3		25.74		0				0	72
B10	SYBR	BCL-2	Unkn	3-1		26.44		0				0	72
B11	SYBR	BCL-2	Unkn	3-2		26.69		0				0	72
B12	SYBR	BCL-2	Unkn	3-3		26.87		0				0	72
C1	SYBR	BCL-2	Unkn	4-1		26.35		0				0	72
C2	SYBR	BCL-2	Unkn	4-2		26.39		0				0	72
C3	SYBR	BCL-2	Unkn	4-3		26.67		0				0	72
C4	SYBR	BCL-2	Unkn	5-1		28.14		0				0	72
C5	SYBR	BCL-2	Unkn	5-2		28.47		0				0	72
C6	SYBR	BCL-2	Unkn	5-3		28.86		0				0	72
C7	SYBR	BAX	Unkn	1-1		33.25		0				0	72
C8	SYBR	BAX	Unkn	1-2		33.68		0				0	72
C9	SYBR	BAX	Unkn	1-3		33.84		0				0	72
C10	SYBR	BAX	Unkn	2-1		33.35		0				0	72
C11	SYBR	BAX	Unkn	2-2		33.47		0				0	72
C12	SYBR	BAX	Unkn	2-3		33.58		0				0	72
D1	SYBR	BAX	Unkn	3-1		33.84		0				0	72
D2	SYBR	BAX	Unkn	3-2		33.98		0				0	72
D3	SYBR	BAX	Unkn	3-3		34.14		0				0	72
D4	SYBR	BAX	Unkn	4-1		32.14		0				0	72
D5	SYBR	BAX	Unkn	4-2		32.51		0				0	72
D6	SYBR	BAX	Unkn	4-3		32.64		0				0	72
D7	SYBR	BAX	Unkn	5-1		31.25		0				0	72
D8	SYBR	BAX	Unkn	5-2		31.52		0				0	72
D9	SYBR	BAX	Unkn	5-3		31.74		0				0	72
D10	SYBR	caspase-3	Unkn	1-1		34.14		0				0	72
D11	SYBR	caspase-3	Unkn	1-2		34.38		0				0	72
D12	SYBR	caspase-3	Unkn	1-3		34.75		0				0	72
E1	SYBR	caspase-3	Unkn	2-1		34.25		0				0	72
E2	SYBR	caspase-3	Unkn	2-2		34.35		0				0	72
E3	SYBR	caspase-3	Unkn	2-3		34.52		0				0	72
E4	SYBR	caspase-3	Unkn	3-1		34.89		0				0	72
E5	SYBR	caspase-3	Unkn	3-2		34.96		0				0	72
E6	SYBR	caspase-3	Unkn	3-3		35.07		0				0	72
E7	SYBR	caspase-3	Unkn	4-1		32.14		0				0	72
E8	SYBR	caspase-3	Unkn	4-2		32.54		0				0	72
E9	SYBR	caspase-3	Unkn	4-3		32.78		0				0	72
E10	SYBR	caspase-3	Unkn	5-1		31.24		0				0	72
E11	SYBR	caspase-3	Unkn	5-2		31.52		0				0	72
E12	SYBR	caspase-3	Unkn	5-3		31.75		0				0	72

## Sheet: 分析
	\	GAPDH	BCL-2	ΔCт	ΔΔCт	RQ	AVERAGE	Normalize
	control	16.32	25.36	9.04	0	1	0.846622	1.18116
		16.36	25.69	9.33	0.29	0.817902		0.966077
		16.38	25.89	9.51	0.47	0.721965		0.852759
	TBHP（50μM）	16.12	25.24	9.12	0.08	0.946058		1.11745
		16.15	25.41	9.26	0.22	0.858565		1.01411
		16.19	25.74	9.55	0.51	0.702222		0.82944
	TBHP（100μM）	17.11	26.44	9.33	0.29	0.817902		0.966077
		17.18	26.69	9.51	0.47	0.721965		0.852759
		17.24	26.87	9.63	0.59	0.664343		0.784698
	TBHP（200μM）	16.58	26.35	9.77	0.73	0.602904		0.712129
		16.62	26.39	9.77	0.73	0.602904		0.712129
		16.67	26.67	10	0.96	0.514057		0.607186
	TBHP（400μM）	16.92	28.14	11.22	2.18	0.220676		0.260654
		16.98	28.47	11.49	2.45	0.183011		0.216166
		17.04	28.86	11.82	2.78	0.145592		0.171968
	\	GAPDH	BAX	ΔCт	ΔΔCт	RQ	AVERAGE	Normalize
	control	16.32	33.25	16.93	0	1	0.818561	1.22166
		16.36	33.68	17.32	0.39	0.76313		0.932281
		16.38	33.84	17.46	0.53	0.692555		0.846063
	TBHP（50μM）	16.12	33.35	17.23	0.3	0.812252		0.992293
		16.15	33.47	17.32	0.39	0.76313		0.932281
		16.19	33.58	17.39	0.46	0.726986		0.888127
	TBHP（100μM）	17.11	33.84	16.73	-0.2	1.1487		1.40331
		17.18	33.98	16.8	-0.13	1.09429		1.33685
		17.24	34.14	16.9	-0.03	1.02101		1.24732
	TBHP（200μM）	16.58	32.14	15.56	-1.37	2.58471		3.15762
		16.62	32.51	15.89	-1.04	2.05623		2.512
		16.67	32.64	15.97	-0.96	1.94531		2.3765
	TBHP（400μM）	16.92	31.25	14.33	-2.6	6.06287		7.40673
		16.98	31.52	14.54	-2.39	5.24157		6.4034
		17.04	31.74	14.7	-2.23	4.69134		5.7312
	\	GAPDH	caspase-3	ΔCт	ΔΔCт	RQ	AVERAGE	Normalize
	control	16.32	34.14	17.82	0	1	0.85119	1.17483
		16.36	34.38	18.02	0.2	0.870551		1.02275
		16.38	34.75	18.37	0.55	0.68302		0.802429
	TBHP（50μM）	16.12	34.25	18.13	0.31	0.806642		0.947663
		16.15	34.35	18.2	0.38	0.768438		0.90278
		16.19	34.52	18.33	0.51	0.702222		0.824989
	TBHP（100μM）	17.11	34.89	17.78	-0.04	1.02811		1.20785
		17.18	34.96	17.78	-0.04	1.02811		1.20785
		17.24	35.07	17.83	0.01	0.993092		1.16671
	TBHP（200μM）	16.58	32.14	15.56	-2.26	4.78991		5.62731
		16.62	32.54	15.92	-1.9	3.73213		4.3846
		16.67	32.78	16.11	-1.71	3.27161		3.84357
	TBHP（400μM）	16.92	31.24	14.32	-3.5	11.3137		13.2916
		16.98	31.52	14.54	-3.28	9.71356		11.4117
		17.04	31.75	14.71	-3.11	8.63383		10.1432

## Sheet: 引物信息
	引物名称		引物序列(5'→3')
	GAPDH-F		GGAGCGAGATCCCTCCAAAAT
	GAPDH-R		GGCTGTTGTCATACTTCTCATGG
	BCL-2-F		GCCTTCTTTGAGTTCGGTG
	BCL-2-R		CCAGCCTCCGTTATCCTGGA
	BAX-F		GCACCAAGGTGCCGGAACTG
	BAX-R		GGAGAGGAGGCCGTCCCAACC
	caspase-3-F		CAGACAGTGGTGTTGATGAT
	caspase-3-R		CGGCATACTGTTTCAGCAT
