# Supplementary material for: Erythropoietin alleviates lung ischemia-reperfusion injury by activating the FGF23/FGFR4/ERK signaling pathway
Source: PeerJ. 2024 Mar 27;12:e17123. doi: 10.7717/peerj.17123 (PMC10981413; doi:10.7717/peerj.17123)
Supplement: Supplemental Information 3 [file peerj-12-17123-s003.zip › Figure 3/Fig3D PCR/PCR2.xls]

## Sheet: 原始数据
Well	Fluor	Target	Content	Sample	Biological Set Name	Cq	Cq Mean	Cq Std. Dev	Starting Quantity (SQ)	Log Starting Quantity	SQ Mean	SQ Std. Dev	Set Point	Well Note
A1	SYBR	GAPDH	Unkn	1-1		15.9		0				0	72
A2	SYBR	GAPDH	Unkn	1-2		16.19		0				0	72
A3	SYBR	GAPDH	Unkn	1-3		15.88		0				0	72
A4	SYBR	GAPDH	Unkn	2-1		15.83		0				0	72
A5	SYBR	GAPDH	Unkn	2-2		15.53		0				0	72
A6	SYBR	GAPDH	Unkn	2-3		15.59		0				0	72
A7	SYBR	GAPDH	Unkn	3-1		16.81		0				0	72
A8	SYBR	GAPDH	Unkn	3-2		16.77		0				0	72
A9	SYBR	GAPDH	Unkn	3-3		16.54		0				0	72
A10	SYBR	GAPDH	Unkn	4-1		16.39		0				0	72
A11	SYBR	GAPDH	Unkn	4-2		16.51		0				0	72
A12	SYBR	GAPDH	Unkn	4-3		16.32		0				0	72
B1	SYBR	GAPDH	Unkn	5-1		16.5		0				0	72
B2	SYBR	GAPDH	Unkn	5-2		16.19		0				0	72
B3	SYBR	GAPDH	Unkn	5-3		16.76		0				0	72
B4	SYBR	BCL-2	Unkn	1-1		26.17		0				0	72
B5	SYBR	BCL-2	Unkn	1-2		26.44		0				0	72
B6	SYBR	BCL-2	Unkn	1-3		26.08		0				0	72
B7	SYBR	BCL-2	Unkn	2-1		25.97		0				0	72
B8	SYBR	BCL-2	Unkn	2-2		26.01		0				0	72
B9	SYBR	BCL-2	Unkn	2-3		25.91		0				0	72
B10	SYBR	BCL-2	Unkn	3-1		27.13		0				0	72
B11	SYBR	BCL-2	Unkn	3-2		27.11		0				0	72
B12	SYBR	BCL-2	Unkn	3-3		27.07		0				0	72
C1	SYBR	BCL-2	Unkn	4-1		27.12		0				0	72
C2	SYBR	BCL-2	Unkn	4-2		27.11		0				0	72
C3	SYBR	BCL-2	Unkn	4-3		26.94		0				0	72
C4	SYBR	BCL-2	Unkn	5-1		28.97		0				0	72
C5	SYBR	BCL-2	Unkn	5-2		29.22		0				0	72
C6	SYBR	BCL-2	Unkn	5-3		29.07		0				0	72
C7	SYBR	BAX	Unkn	1-1		33.07		0				0	72
C8	SYBR	BAX	Unkn	1-2		33.21		0				0	72
C9	SYBR	BAX	Unkn	1-3		33.05		0				0	72
C10	SYBR	BAX	Unkn	2-1		32.83		0				0	72
C11	SYBR	BAX	Unkn	2-2		32.84		0				0	72
C12	SYBR	BAX	Unkn	2-3		32.86		0				0	72
D1	SYBR	BAX	Unkn	3-1		33.43		0				0	72
D2	SYBR	BAX	Unkn	3-2		33.57		0				0	72
D3	SYBR	BAX	Unkn	3-3		33.24		0				0	72
D4	SYBR	BAX	Unkn	4-1		31.88		0				0	72
D5	SYBR	BAX	Unkn	4-2		32.07		0				0	72
D6	SYBR	BAX	Unkn	4-3		31.68		0				0	72
D7	SYBR	BAX	Unkn	5-1		31.19		0				0	72
D8	SYBR	BAX	Unkn	5-2		30.87		0				0	72
D9	SYBR	BAX	Unkn	5-3		31.23		0				0	72
D10	SYBR	caspase-3	Unkn	1-1		32.86		0				0	72
D11	SYBR	caspase-3	Unkn	1-2		33.11		0				0	72
D12	SYBR	caspase-3	Unkn	1-3		33.01		0				0	72
E1	SYBR	caspase-3	Unkn	2-1		32.91		0				0	72
E2	SYBR	caspase-3	Unkn	2-2		32.68		0				0	72
E3	SYBR	caspase-3	Unkn	2-3		32.78		0				0	72
E4	SYBR	caspase-3	Unkn	3-1		33.65		0				0	72
E5	SYBR	caspase-3	Unkn	3-2		33.38		0				0	72
E6	SYBR	caspase-3	Unkn	3-3		33.26		0				0	72
E7	SYBR	caspase-3	Unkn	4-1		31.05		0				0	72
E8	SYBR	caspase-3	Unkn	4-2		30.86		0				0	72
E9	SYBR	caspase-3	Unkn	4-3		30.97		0				0	72
E10	SYBR	caspase-3	Unkn	5-1		30.11		0				0	72
E11	SYBR	caspase-3	Unkn	5-2		29.93		0				0	72
E12	SYBR	caspase-3	Unkn	5-3		30.56		0				0	72

## Sheet: 分析
	\	GAPDH	BCL-2	ΔCт	ΔΔCт	RQ	AVERAGE	Normalize
	control	15.9	26.17	10.27	0	1	1.02123	0.979216
		16.19	26.44	10.25	-0.02	1.01396		0.992885
		15.88	26.08	10.2	-0.07	1.04972		1.0279
	TBHP（50μM）	15.83	25.97	10.14	-0.13	1.09429		1.07155
		15.53	26.01	10.48	0.21	0.864537		0.846568
		15.59	25.91	10.32	0.05	0.965936		0.94586
	TBHP（100μM）	16.81	27.13	10.32	0.05	0.965936		0.94586
		16.77	27.11	10.34	0.07	0.952638		0.932838
		16.54	27.07	10.53	0.26	0.835088		0.817731
	TBHP（200μM）	16.39	27.12	10.73	0.46	0.726986		0.711876
		16.51	27.11	10.6	0.33	0.795536		0.779002
		16.32	26.94	10.62	0.35	0.784584		0.768277
	TBHP（400μM）	16.5	28.97	12.47	2.2	0.217638		0.213114
		16.19	29.22	13.03	2.76	0.147624		0.144556
		16.76	29.07	12.31	2.04	0.243164		0.23811
	\	GAPDH	BAX	ΔCт	ΔΔCт	RQ	AVERAGE	Normalize
	control	15.9	33.07	17.17	0	1	1.03652	0.964764
		16.19	33.21	17.02	-0.15	1.10957		1.07047
		15.88	33.05	17.17	0	1		0.964764
	TBHP（50μM）	15.83	32.83	17	-0.17	1.12506		1.08542
		15.53	32.84	17.31	0.14	0.907519		0.875542
		15.59	32.86	17.27	0.1	0.933033		0.900156
	TBHP（100μM）	16.81	33.43	16.62	-0.55	1.46409		1.4125
		16.77	33.57	16.8	-0.37	1.29235		1.24682
		16.54	33.24	16.7	-0.47	1.38511		1.3363
	TBHP（200μM）	16.39	31.88	15.49	-1.68	3.20428		3.09137
		16.51	32.07	15.56	-1.61	3.05252		2.94496
		16.32	31.68	15.36	-1.81	3.50642		3.38287
	TBHP（400μM）	16.5	31.19	14.69	-2.48	5.57897		5.38239
		16.19	30.87	14.68	-2.49	5.61778		5.41983
		16.76	31.23	14.47	-2.7	6.49802		6.26905
	\	GAPDH	caspase-3	ΔCт	ΔΔCт	RQ	AVERAGE	Normalize
	control	15.9	32.86	16.96	0	1	0.972319	1.02847
		16.19	33.11	16.92	-0.04	1.02811		1.05738
		15.88	33.01	17.13	0.17	0.888843		0.914147
	TBHP（50μM）	15.83	32.91	17.08	0.12	0.920188		0.946385
		15.53	32.68	17.15	0.19	0.876606		0.901562
		15.59	32.78	17.19	0.23	0.852635		0.876909
	TBHP（100μM）	16.81	33.65	16.84	-0.12	1.08673		1.11767
		16.77	33.38	16.61	-0.35	1.27456		1.31085
		16.54	33.26	16.72	-0.24	1.18099		1.21461
	TBHP（200μM）	16.39	31.05	14.66	-2.3	4.92458		5.06478
		16.51	30.86	14.35	-2.61	6.10504		6.27884
		16.32	30.97	14.65	-2.31	4.95883		5.1
	TBHP（400μM）	16.5	30.11	13.61	-3.35	10.1965		10.4868
		16.19	29.93	13.74	-3.22	9.31787		9.58314
		16.76	30.56	13.8	-3.16	8.9383		9.19276

## Sheet: 引物信息
	引物名称		引物序列(5'→3')
	GAPDH-F		GGAGCGAGATCCCTCCAAAAT
	GAPDH-R		GGCTGTTGTCATACTTCTCATGG
	BCL-2-F		GCCTTCTTTGAGTTCGGTG
	BCL-2-R		CCAGCCTCCGTTATCCTGGA
	BAX-F		GCACCAAGGTGCCGGAACTG
	BAX-R		GGAGAGGAGGCCGTCCCAACC
	caspase-3-F		CAGACAGTGGTGTTGATGAT
	caspase-3-R		CGGCATACTGTTTCAGCAT
