# Supplementary material for: Erythropoietin alleviates lung ischemia-reperfusion injury by activating the FGF23/FGFR4/ERK signaling pathway
Source: PeerJ. 2024 Mar 27;12:e17123. doi: 10.7717/peerj.17123 (PMC10981413; doi:10.7717/peerj.17123)
Supplement: Supplemental Information 3 [file peerj-12-17123-s003.zip › Figure 3/Fig3D PCR/PCR3.xls]

## Sheet: 原始数据
Well	Fluor	Target	Content	Sample	Biological Set Name	Cq	Cq Mean	Cq Std. Dev	Starting Quantity (SQ)	Log Starting Quantity	SQ Mean	SQ Std. Dev	Set Point	Well Note
A1	SYBR	GAPDH	Unkn	1-1		15.69		0				0	72
A2	SYBR	GAPDH	Unkn	1-2		15.75		0				0	72
A3	SYBR	GAPDH	Unkn	1-3		15.41		0				0	72
A4	SYBR	GAPDH	Unkn	2-1		15.31		0				0	72
A5	SYBR	GAPDH	Unkn	2-2		15.26		0				0	72
A6	SYBR	GAPDH	Unkn	2-3		15.25		0				0	72
A7	SYBR	GAPDH	Unkn	3-1		15.83		0				0	72
A8	SYBR	GAPDH	Unkn	3-2		15.64		0				0	72
A9	SYBR	GAPDH	Unkn	3-3		15.57		0				0	72
A10	SYBR	GAPDH	Unkn	4-1		15.66		0				0	72
A11	SYBR	GAPDH	Unkn	4-2		15.71		0				0	72
A12	SYBR	GAPDH	Unkn	4-3		15.94		0				0	72
B1	SYBR	GAPDH	Unkn	5-1		16.02		0				0	72
B2	SYBR	GAPDH	Unkn	5-2		15.86		0				0	72
B3	SYBR	GAPDH	Unkn	5-3		16.13		0				0	72
B4	SYBR	BCL-2	Unkn	1-1		25.43		0				0	72
B5	SYBR	BCL-2	Unkn	1-2		25.63		0				0	72
B6	SYBR	BCL-2	Unkn	1-3		25.19		0				0	72
B7	SYBR	BCL-2	Unkn	2-1		25.21		0				0	72
B8	SYBR	BCL-2	Unkn	2-2		25.18		0				0	72
B9	SYBR	BCL-2	Unkn	2-3		25.07		0				0	72
B10	SYBR	BCL-2	Unkn	3-1		25.69		0				0	72
B11	SYBR	BCL-2	Unkn	3-2		25.57		0				0	72
B12	SYBR	BCL-2	Unkn	3-3		25.66		0				0	72
C1	SYBR	BCL-2	Unkn	4-1		26.31		0				0	72
C2	SYBR	BCL-2	Unkn	4-2		26.63		0				0	72
C3	SYBR	BCL-2	Unkn	4-3		26.45		0				0	72
C4	SYBR	BCL-2	Unkn	5-1		28.56		0				0	72
C5	SYBR	BCL-2	Unkn	5-2		28.7		0				0	72
C6	SYBR	BCL-2	Unkn	5-3		28.95		0				0	72
C7	SYBR	BAX	Unkn	1-1		32.38		0				0	72
C8	SYBR	BAX	Unkn	1-2		32.4		0				0	72
C9	SYBR	BAX	Unkn	1-3		32.8		0				0	72
C10	SYBR	BAX	Unkn	2-1		32.36		0				0	72
C11	SYBR	BAX	Unkn	2-2		32.15		0				0	72
C12	SYBR	BAX	Unkn	2-3		32.05		0				0	72
D1	SYBR	BAX	Unkn	3-1		32.36		0				0	72
D2	SYBR	BAX	Unkn	3-2		32.14		0				0	72
D3	SYBR	BAX	Unkn	3-3		32.22		0				0	72
D4	SYBR	BAX	Unkn	4-1		31.25		0				0	72
D5	SYBR	BAX	Unkn	4-2		31.17		0				0	72
D6	SYBR	BAX	Unkn	4-3		31.08		0				0	72
D7	SYBR	BAX	Unkn	5-1		30.55		0				0	72
D8	SYBR	BAX	Unkn	5-2		30.21		0				0	72
D9	SYBR	BAX	Unkn	5-3		30.27		0				0	72
D10	SYBR	caspase-3	Unkn	1-1		32.67		0				0	72
D11	SYBR	caspase-3	Unkn	1-2		32.76		0				0	72
D12	SYBR	caspase-3	Unkn	1-3		32.56		0				0	72
E1	SYBR	caspase-3	Unkn	2-1		32.52		0				0	72
E2	SYBR	caspase-3	Unkn	2-2		32.19		0				0	72
E3	SYBR	caspase-3	Unkn	2-3		32.46		0				0	72
E4	SYBR	caspase-3	Unkn	3-1		32.65		0				0	72
E5	SYBR	caspase-3	Unkn	3-2		32.16		0				0	72
E6	SYBR	caspase-3	Unkn	3-3		32.35		0				0	72
E7	SYBR	caspase-3	Unkn	4-1		30.29		0				0	72
E8	SYBR	caspase-3	Unkn	4-2		30.12		0				0	72
E9	SYBR	caspase-3	Unkn	4-3		30.8		0				0	72
E10	SYBR	caspase-3	Unkn	5-1		29.95		0				0	72
E11	SYBR	caspase-3	Unkn	5-2		29.58		0				0	72
E12	SYBR	caspase-3	Unkn	5-3		29.88		0				0	72

## Sheet: 分析
	\	GAPDH	BCL-2	ΔCт	ΔΔCт	RQ	AVERAGE	Normalize
	control	15.69	25.43	9.74	0	1	0.960058	1.0416
		15.75	25.63	9.88	0.14	0.907519		0.945275
		15.41	25.19	9.78	0.04	0.972655		1.01312
	TBHP（50μM）	15.31	25.21	9.9	0.16	0.895025		0.932261
		15.26	25.18	9.92	0.18	0.882703		0.919427
		15.25	25.07	9.82	0.08	0.946058		0.985417
	TBHP（100μM）	15.83	25.69	9.86	0.12	0.920188		0.958471
		15.64	25.57	9.93	0.19	0.876606		0.913076
		15.57	25.46	9.89	0.15	0.90125		0.938746
	TBHP（200μM）	15.66	26.31	10.65	0.91	0.532185		0.554326
		15.71	26.63	10.92	1.18	0.441351		0.459713
		15.94	26.45	10.51	0.77	0.586417		0.610815
	TBHP（400μM）	16.02	28.56	12.54	2.8	0.143587		0.149561
		15.86	28.7	12.84	3.1	0.116629		0.121481
		16.13	28.95	12.82	3.08	0.118257		0.123177
	\	GAPDH	BAX	ΔCт	ΔΔCт	RQ	AVERAGE	Normalize
	control	15.69	32.38	16.69	0	1	0.881229	1.13478
		15.75	32.4	16.65	-0.04	1.02811		1.16668
		15.41	32.8	17.39	0.7	0.615572		0.698539
	TBHP（50μM）	15.31	32.36	17.05	0.36	0.779165		0.88418
		15.26	32.15	16.89	0.2	0.870551		0.987883
		15.25	32.05	16.8	0.11	0.926588		1.05147
	TBHP（100μM）	15.83	32.36	16.53	-0.16	1.11729		1.26787
		15.64	32.14	16.5	-0.19	1.14076		1.29451
		15.57	32.22	16.65	-0.04	1.02811		1.16668
	TBHP（200μM）	15.66	31.25	15.59	-1.1	2.14355		2.43245
		15.71	31.17	15.46	-1.23	2.34567		2.66182
		15.94	31.08	15.14	-1.55	2.92817		3.32283
	TBHP（400μM）	16.02	30.55	14.53	-2.16	4.46915		5.0715
		15.86	30.21	14.35	-2.34	5.06303		5.74542
		16.13	30.27	14.14	-2.55	5.85634		6.64566
	\	GAPDH	caspase-3	ΔCт	ΔΔCт	RQ	AVERAGE	Normalize
	control	15.69	32.67	16.98	0	1	0.956088	1.04593
		15.75	32.76	17.01	0.03	0.97942		1.0244
		15.41	32.56	17.15	0.17	0.888843		0.929667
	TBHP（50μM）	15.31	32.52	17.21	0.23	0.852635		0.891796
		15.26	32.19	16.93	-0.05	1.03526		1.08281
		15.25	32.46	17.21	0.23	0.852635		0.891796
	TBHP（100μM）	15.83	32.65	16.82	-0.16	1.11729		1.1686
		15.64	32.16	16.52	-0.46	1.37554		1.43872
		15.57	32.35	16.78	-0.2	1.1487		1.20146
	TBHP（200μM）	15.66	30.29	14.63	-2.35	5.09824		5.3324
		15.71	30.12	14.41	-2.57	5.93809		6.21083
		15.94	30.8	14.86	-2.12	4.34694		4.54659
	TBHP（400μM）	16.02	29.95	13.93	-3.05	8.28212		8.66251
		15.86	29.58	13.72	-3.26	9.57983		10.0198
		16.13	29.88	13.75	-3.23	9.38268		9.81362

## Sheet: 引物信息
	引物名称		引物序列(5'→3')
	GAPDH-F		GGAGCGAGATCCCTCCAAAAT
	GAPDH-R		GGCTGTTGTCATACTTCTCATGG
	BCL-2-F		GCCTTCTTTGAGTTCGGTG
	BCL-2-R		CCAGCCTCCGTTATCCTGGA
	BAX-F		GCACCAAGGTGCCGGAACTG
	BAX-R		GGAGAGGAGGCCGTCCCAACC
	caspase-3-F		CAGACAGTGGTGTTGATGAT
	caspase-3-R		CGGCATACTGTTTCAGCAT
