# Supplementary material for: Erythropoietin alleviates lung ischemia-reperfusion injury by activating the FGF23/FGFR4/ERK signaling pathway
Source: PeerJ. 2024 Mar 27;12:e17123. doi: 10.7717/peerj.17123 (PMC10981413; doi:10.7717/peerj.17123)
Supplement: Supplemental Information 3 [file peerj-12-17123-s003.zip › Figure 4/Fig4C PCR/PCR1.xls]

## Sheet: 原始数据
Well	Fluor	Target	Content	Sample	Biological Set Name	Cq	Cq Mean	Cq Std. Dev	Starting Quantity (SQ)	Log Starting Quantity	SQ Mean	SQ Std. Dev	Set Point	Well Note
A1	SYBR	GAPDH	Unkn	1-1		16.32		0				0	72
A2	SYBR	GAPDH	Unkn	1-2		16.36		0				0	72
A3	SYBR	GAPDH	Unkn	1-3		16.41		0				0	72
A4	SYBR	GAPDH	Unkn	2-1		17.11		0				0	72
A5	SYBR	GAPDH	Unkn	2-2		17.14		0				0	72
A6	SYBR	GAPDH	Unkn	2-3		17.18		0				0	72
A7	SYBR	GAPDH	Unkn	3-1		16.77		0				0	72
A8	SYBR	GAPDH	Unkn	3-2		16.79		0				0	72
A9	SYBR	GAPDH	Unkn	3-3		16.83		0				0	72
A10	SYBR	BCL-2	Unkn	1-1		27.52		0				0	72
A11	SYBR	BCL-2	Unkn	1-2		27.69		0				0	72
A12	SYBR	BCL-2	Unkn	1-3		27.96		0				0	72
B1	SYBR	BCL-2	Unkn	2-1		26.78		0				0	72
B2	SYBR	BCL-2	Unkn	2-2		26.84		0				0	72
B3	SYBR	BCL-2	Unkn	2-3		26.96		0				0	72
B4	SYBR	BCL-2	Unkn	3-1		25.77		0				0	72
B5	SYBR	BCL-2	Unkn	3-2		25.82		0				0	72
B6	SYBR	BCL-2	Unkn	3-3		25.89		0				0	72
B7	SYBR	BAX	Unkn	1-1		30.11		0				0	72
B8	SYBR	BAX	Unkn	1-2		30.25		0				0	72
B9	SYBR	BAX	Unkn	1-3		30.42		0				0	72
B10	SYBR	BAX	Unkn	2-1		32.14		0				0	72
B11	SYBR	BAX	Unkn	2-2		32.36		0				0	72
B12	SYBR	BAX	Unkn	2-3		32.47		0				0	72
C1	SYBR	BAX	Unkn	3-1		33.14		0				0	72
C2	SYBR	BAX	Unkn	3-2		33.39		0				0	72
C3	SYBR	BAX	Unkn	3-3		33.42		0				0	72
C4	SYBR	caspase-3	Unkn	1-1		29.65		0				0	72
C5	SYBR	caspase-3	Unkn	1-2		29.87		0				0	72
C6	SYBR	caspase-3	Unkn	1-3		29.93		0				0	72
C7	SYBR	caspase-3	Unkn	2-1		31.22		0				0	72
C8	SYBR	caspase-3	Unkn	2-2		31.53		0				0	72
C9	SYBR	caspase-3	Unkn	2-3		31.68		0				0	72
C10	SYBR	caspase-3	Unkn	3-1		33.52		0				0	72
C11	SYBR	caspase-3	Unkn	3-2		33.71		0				0	72
C12	SYBR	caspase-3	Unkn	3-3		33.89		0				0	72

## Sheet: 分析
	\	GAPDH	BCL-2	ΔCт	ΔΔCт	RQ	AVERAGE	Normalize
	EPO（0 U/ml）	16.32	27.52	11.2	0	1	0.899472	1.11176
		16.36	27.69	11.33	0.13	0.913831		1.01596
		16.41	27.96	11.55	0.35	0.784584		0.872272
	EPO（5 U/ml）	17.11	26.78	9.67	-1.53	2.88786		3.21062
		17.14	26.84	9.7	-1.5	2.82843		3.14454
		17.18	26.96	9.78	-1.42	2.67586		2.97492
	EPO（10 U/ml）	16.77	25.77	9	-2.2	4.59479		5.10832
		16.79	25.82	9.03	-2.17	4.50023		5.0032
		16.83	25.89	9.06	-2.14	4.40762		4.90023
	\	GAPDH	BAX	ΔCт	ΔΔCт	RQ	AVERAGE	Normalize
	EPO（0 U/ml）	16.32	30.11	13.79	0	1	0.930533	1.07465
		16.36	30.25	13.89	0.1	0.933033		1.00269
		16.41	30.42	14.01	0.22	0.858565		0.92266
	EPO（5 U/ml）	17.11	32.14	15.03	1.24	0.423373		0.454979
		17.14	32.36	15.22	1.43	0.371131		0.398837
		17.18	32.47	15.29	1.5	0.353553		0.379947
	EPO（10 U/ml）	16.77	33.14	16.37	2.58	0.167241		0.179726
		16.79	33.39	16.6	2.81	0.142595		0.153241
		16.83	33.42	16.59	2.8	0.143587		0.154307
	\	GAPDH	caspase-3	ΔCт	ΔΔCт	RQ	AVERAGE	Normalize
	EPO（0 U/ml）	16.32	29.65	13.33	0	1	0.91977	1.08723
		16.36	29.87	13.51	0.18	0.882703		0.9597
		16.41	29.93	13.52	0.19	0.876606		0.953071
	EPO（5 U/ml）	17.11	31.22	14.11	0.78	0.582367		0.633166
		17.14	31.53	14.39	1.06	0.479632		0.52147
		17.18	31.68	14.5	1.17	0.444421		0.483188
	EPO（10 U/ml）	16.77	33.52	16.75	3.42	0.0934281		0.101578
		16.79	33.71	16.92	3.59	0.0830429		0.0902866
		16.83	33.89	17.06	3.73	0.075363		0.0819368

## Sheet: 引物信息
	引物名称		引物序列(5'→3')
	GAPDH-F		GGAGCGAGATCCCTCCAAAAT
	GAPDH-R		GGCTGTTGTCATACTTCTCATGG
	BCL-2-F		GCCTTCTTTGAGTTCGGTG
	BCL-2-R		CCAGCCTCCGTTATCCTGGA
	BAX-F		GCACCAAGGTGCCGGAACTG
	BAX-R		GGAGAGGAGGCCGTCCCAACC
	caspase-3-F		CAGACAGTGGTGTTGATGAT
	caspase-3-R		CGGCATACTGTTTCAGCAT
