# Supplementary material for: Erythropoietin alleviates lung ischemia-reperfusion injury by activating the FGF23/FGFR4/ERK signaling pathway
Source: PeerJ. 2024 Mar 27;12:e17123. doi: 10.7717/peerj.17123 (PMC10981413; doi:10.7717/peerj.17123)
Supplement: Supplemental Information 3 [file peerj-12-17123-s003.zip › Figure 4/Fig4C PCR/PCR2.xls]

## Sheet: 原始数据
Well	Fluor	Target	Content	Sample	Biological Set Name	Cq	Cq Mean	Cq Std. Dev	Starting Quantity (SQ)	Log Starting Quantity	SQ Mean	SQ Std. Dev	Set Point	Well Note
A1	SYBR	GAPDH	Unkn	1-1		16.51		0				0	72
A2	SYBR	GAPDH	Unkn	1-2		16.68		0				0	72
A3	SYBR	GAPDH	Unkn	1-3		16.78		0				0	72
A4	SYBR	GAPDH	Unkn	2-1		17.3		0				0	72
A5	SYBR	GAPDH	Unkn	2-2		17.25		0				0	72
A6	SYBR	GAPDH	Unkn	2-3		17.44		0				0	72
A7	SYBR	GAPDH	Unkn	3-1		16.87		0				0	72
A8	SYBR	GAPDH	Unkn	3-2		16.89		0				0	72
A9	SYBR	GAPDH	Unkn	3-3		17.25		0				0	72
A10	SYBR	BCL-2	Unkn	1-1		27.63		0				0	72
A11	SYBR	BCL-2	Unkn	1-2		27.7		0				0	72
A12	SYBR	BCL-2	Unkn	1-3		27.98		0				0	72
B1	SYBR	BCL-2	Unkn	2-1		26.95		0				0	72
B2	SYBR	BCL-2	Unkn	2-2		27.22		0				0	72
B3	SYBR	BCL-2	Unkn	2-3		27.12		0				0	72
B4	SYBR	BCL-2	Unkn	3-1		25.86		0				0	72
B5	SYBR	BCL-2	Unkn	3-2		26.05		0				0	72
B6	SYBR	BCL-2	Unkn	3-3		25.97		0				0	72
B7	SYBR	BAX	Unkn	1-1		29.93		0				0	72
B8	SYBR	BAX	Unkn	1-2		30.1		0				0	72
B9	SYBR	BAX	Unkn	1-3		30.08		0				0	72
B10	SYBR	BAX	Unkn	2-1		31.99		0				0	72
B11	SYBR	BAX	Unkn	2-2		31.55		0				0	72
B12	SYBR	BAX	Unkn	2-3		31.97		0				0	72
C1	SYBR	BAX	Unkn	3-1		32.86		0				0	72
C2	SYBR	BAX	Unkn	3-2		33.09		0				0	72
C3	SYBR	BAX	Unkn	3-3		33.13		0				0	72
C4	SYBR	caspase-3	Unkn	1-1		29.22		0				0	72
C5	SYBR	caspase-3	Unkn	1-2		29.16		0				0	72
C6	SYBR	caspase-3	Unkn	1-3		29.45		0				0	72
C7	SYBR	caspase-3	Unkn	2-1		30.93		0				0	72
C8	SYBR	caspase-3	Unkn	2-2		31.22		0				0	72
C9	SYBR	caspase-3	Unkn	2-3		31.04		0				0	72
C10	SYBR	caspase-3	Unkn	3-1		32.41		0				0	72
C11	SYBR	caspase-3	Unkn	3-2		32.28		0				0	72
C12	SYBR	caspase-3	Unkn	3-3		32.71		0				0	72

## Sheet: 分析
	\	GAPDH	BCL-2	ΔCт	ΔΔCт	RQ	AVERAGE	Normalize
	EPO（0 U/ml）	16.51	27.63	11.12	0	1	1.00594	0.994091
		16.68	27.7	11.02	-0.1	1.07177		1.06544
		16.78	27.98	11.2	0.08	0.946058		0.940468
	EPO（5 U/ml）	17.3	26.95	9.65	-1.47	2.77022		2.75385
		17.25	27.22	9.97	-1.15	2.21914		2.20603
		17.44	27.12	9.68	-1.44	2.71321		2.69718
	EPO（10 U/ml）	16.87	25.86	8.99	-2.13	4.37717		4.35131
		16.89	26.05	9.16	-1.96	3.89062		3.86763
		17.25	25.97	8.72	-2.4	5.27803		5.24685
	\	GAPDH	BAX	ΔCт	ΔΔCт	RQ	AVERAGE	Normalize
	EPO（0 U/ml）	16.51	29.93	13.42	0	1	1.02891	0.971901
		16.68	30.1	13.42	0	1		0.971901
		16.78	30.08	13.3	-0.12	1.08673		1.0562
	EPO（5 U/ml）	17.3	31.99	14.69	1.27	0.41466		0.403008
		17.25	31.55	14.3	0.88	0.543367		0.528099
		17.44	31.97	14.53	1.11	0.463294		0.450276
	EPO（10 U/ml）	16.87	32.86	15.99	2.57	0.168404		0.163672
		16.89	33.09	16.2	2.78	0.145592		0.141501
		17.25	33.13	15.88	2.46	0.181747		0.17664
	\	GAPDH	caspase-3	ΔCт	ΔΔCт	RQ	AVERAGE	Normalize
	EPO（0 U/ml）	16.51	29.22	12.71	0	1	1.06698	0.937222
		16.68	29.16	12.48	-0.23	1.17283		1.09921
		16.78	29.45	12.67	-0.04	1.02811		0.963571
	EPO（5 U/ml）	17.3	30.93	13.63	0.92	0.528509		0.49533
		17.25	31.22	13.97	1.26	0.417544		0.391331
		17.44	31.04	13.6	0.89	0.539614		0.505738
	EPO（10 U/ml）	16.87	32.41	15.54	2.83	0.140632		0.131804
		16.89	32.28	15.39	2.68	0.156041		0.146245
		17.25	32.71	15.46	2.75	0.148651		0.139319

## Sheet: 引物信息
	引物名称		引物序列(5'→3')
	GAPDH-F		GGAGCGAGATCCCTCCAAAAT
	GAPDH-R		GGCTGTTGTCATACTTCTCATGG
	BCL-2-F		GCCTTCTTTGAGTTCGGTG
	BCL-2-R		CCAGCCTCCGTTATCCTGGA
	BAX-F		GCACCAAGGTGCCGGAACTG
	BAX-R		GGAGAGGAGGCCGTCCCAACC
	caspase-3-F		CAGACAGTGGTGTTGATGAT
	caspase-3-R		CGGCATACTGTTTCAGCAT
