# Supplementary material for: Erythropoietin alleviates lung ischemia-reperfusion injury by activating the FGF23/FGFR4/ERK signaling pathway
Source: PeerJ. 2024 Mar 27;12:e17123. doi: 10.7717/peerj.17123 (PMC10981413; doi:10.7717/peerj.17123)
Supplement: Supplemental Information 3 [file peerj-12-17123-s003.zip › Figure 4/Fig4C PCR/PCR3.xls]

## Sheet: 原始数据
Well	Fluor	Target	Content	Sample	Biological Set Name	Cq	Cq Mean	Cq Std. Dev	Starting Quantity (SQ)	Log Starting Quantity	SQ Mean	SQ Std. Dev	Set Point	Well Note
A1	SYBR	GAPDH	Unkn	1-1		15.94		0				0	72
A2	SYBR	GAPDH	Unkn	1-2		16.32		0				0	72
A3	SYBR	GAPDH	Unkn	1-3		16.18		0				0	72
A4	SYBR	GAPDH	Unkn	2-1		16.82		0				0	72
A5	SYBR	GAPDH	Unkn	2-2		16.44		0				0	72
A6	SYBR	GAPDH	Unkn	2-3		16.67		0				0	72
A7	SYBR	GAPDH	Unkn	3-1		16.35		0				0	72
A8	SYBR	GAPDH	Unkn	3-2		16.27		0				0	72
A9	SYBR	GAPDH	Unkn	3-3		16.57		0				0	72
A10	SYBR	BCL-2	Unkn	1-1		26.91		0				0	72
A11	SYBR	BCL-2	Unkn	1-2		27.32		0				0	72
A12	SYBR	BCL-2	Unkn	1-3		26.89		0				0	72
B1	SYBR	BCL-2	Unkn	2-1		25.76		0				0	72
B2	SYBR	BCL-2	Unkn	2-2		25.56		0				0	72
B3	SYBR	BCL-2	Unkn	2-3		25.98		0				0	72
B4	SYBR	BCL-2	Unkn	3-1		25.05		0				0	72
B5	SYBR	BCL-2	Unkn	3-2		24.88		0				0	72
B6	SYBR	BCL-2	Unkn	3-3		24.73		0				0	72
B7	SYBR	BAX	Unkn	1-1		29.49		0				0	72
B8	SYBR	BAX	Unkn	1-2		29.73		0				0	72
B9	SYBR	BAX	Unkn	1-3		29.81		0				0	72
B10	SYBR	BAX	Unkn	2-1		31.36		0				0	72
B11	SYBR	BAX	Unkn	2-2		31.41		0				0	72
B12	SYBR	BAX	Unkn	2-3		31.69		0				0	72
C1	SYBR	BAX	Unkn	3-1		33.05		0				0	72
C2	SYBR	BAX	Unkn	3-2		33.13		0				0	72
C3	SYBR	BAX	Unkn	3-3		33.07		0				0	72
C4	SYBR	caspase-3	Unkn	1-1		29.24		0				0	72
C5	SYBR	caspase-3	Unkn	1-2		29.48		0				0	72
C6	SYBR	caspase-3	Unkn	1-3		29.55		0				0	72
C7	SYBR	caspase-3	Unkn	2-1		30.99		0				0	72
C8	SYBR	caspase-3	Unkn	2-2		31.3		0				0	72
C9	SYBR	caspase-3	Unkn	2-3		31.1		0				0	72
C10	SYBR	caspase-3	Unkn	3-1		32.85		0				0	72
C11	SYBR	caspase-3	Unkn	3-2		32.78		0				0	72
C12	SYBR	caspase-3	Unkn	3-3		33.01		0				0	72

## Sheet: 分析
	\	GAPDH	BCL-2	ΔCт	ΔΔCт	RQ	AVERAGE	Normalize
	EPO（0 U/ml）	15.94	26.91	10.97	0	1	1.05897	0.944317
		16.32	27.32	11	0.03	0.97942		0.924883
		16.18	26.89	10.71	-0.26	1.19748		1.1308
	EPO（5 U/ml）	16.82	25.76	8.94	-2.03	4.08405		3.85664
		16.44	25.56	9.12	-1.85	3.605		3.40426
		16.67	25.98	9.31	-1.66	3.16017		2.9842
	EPO（10 U/ml）	16.35	25.05	8.7	-2.27	4.82323		4.55466
		16.27	24.88	8.61	-2.36	5.1337		4.84784
		16.57	24.73	8.16	-2.81	7.01285		6.62235
	\	GAPDH	BAX	ΔCт	ΔΔCт	RQ	AVERAGE	Normalize
	EPO（0 U/ml）	15.94	29.49	13.55	0	1	1.01599	0.984264
		16.32	29.73	13.41	-0.14	1.10191		1.08457
		16.18	29.81	13.63	0.08	0.946058		0.93117
	EPO（5 U/ml）	16.82	31.36	14.54	0.99	0.503478		0.495555
		16.44	31.41	14.97	1.42	0.373712		0.367832
		16.67	31.69	15.02	1.47	0.360982		0.355302
	EPO（10 U/ml）	16.35	33.05	16.7	3.15	0.112656		0.110884
		16.27	33.13	16.86	3.31	0.10083		0.0992436
		16.57	33.07	16.5	2.95	0.129408		0.127372
	\	GAPDH	caspase-3	ΔCт	ΔΔCт	RQ	AVERAGE	Normalize
	EPO（0 U/ml）	15.94	29.24	13.3	0	1	1.01818	0.982144
		16.32	29.48	13.16	-0.14	1.10191		1.08223
		16.18	29.55	13.37	0.07	0.952638		0.935627
	EPO（5 U/ml）	16.82	30.99	14.17	0.87	0.547147		0.537377
		16.44	31.3	14.86	1.56	0.339151		0.333095
		16.67	31.1	14.43	1.13	0.456916		0.448757
	EPO（10 U/ml）	16.35	32.85	16.5	3.2	0.108819		0.106876
		16.27	32.78	16.51	3.21	0.108067		0.106137
		16.57	33.01	16.44	3.14	0.11344		0.111414

## Sheet: 引物信息
	引物名称		引物序列(5'→3')
	GAPDH-F		GGAGCGAGATCCCTCCAAAAT
	GAPDH-R		GGCTGTTGTCATACTTCTCATGG
	BCL-2-F		GCCTTCTTTGAGTTCGGTG
	BCL-2-R		CCAGCCTCCGTTATCCTGGA
	BAX-F		GCACCAAGGTGCCGGAACTG
	BAX-R		GGAGAGGAGGCCGTCCCAACC
	caspase-3-F		CAGACAGTGGTGTTGATGAT
	caspase-3-R		CGGCATACTGTTTCAGCAT
