# Supplementary material for: Erythropoietin alleviates lung ischemia-reperfusion injury by activating the FGF23/FGFR4/ERK signaling pathway
Source: PeerJ. 2024 Mar 27;12:e17123. doi: 10.7717/peerj.17123 (PMC10981413; doi:10.7717/peerj.17123)
Supplement: Supplemental Information 3 [file peerj-12-17123-s003.zip › Figure 4/Fig4D ELISA/ELISA.xlsx]

## Sheet: 细胞上清液
OD450	Temperature(¡C)	1	2	3	4	5	6	7	8	9	10	11	12
A	36.3	2.314	2.352	0.998	1.621	0.035	0.044	0.042	0.052	0.045	0.047	0.045	0.045
B		1.652	1.687	1.032	0.048	0.039	0.045	0.045	0.055	0.042	0.048	0.042	0.041
C		1.147	1.163	1.114	0.046	0.041	0.036	0.044	0.056	0.047	0.052	0.047	0.052
D		0.802	0.807	1.325	0.044	0.042	0.038	0.036	0.035	0.055	0.055	0.048	0.053
E		0.421	0.428	1.378	0.051	0.044	0.038	0.052	0.031	0.035	0.041	0.046	0.038
F		0.284	0.289	1.398	0.053	0.049	0.052	0.054	0.039	0.036	0.042	0.044	0.039
G		0.211	0.218	1.548	0.036	0.052	0.051	0.036	0.037	0.038	0.044	0.047	0.034
H		0.054	0.058	1.588	0.039	0.041	0.055	0.038	0.035	0.044	0.047	0.051	0.038
FGF23
标准品浓度	O.D.450nm		复孔平均OD	样本OD-零孔OD
pg/ml	1	2
1000	2.314	2.352	2.333	2.277
500	1.652	1.687	1.6695	1.6135
250	1.147	1.163	1.155	1.099
125	0.802	0.807	0.8045	0.7485
62.5	0.421	0.428	0.4245	0.3685
31.2	0.284	0.289	0.2865	0.2305
15.6	0.211	0.218	0.2145	0.1585
0	0.054	0.058	0.056	0
样本名称	O.D.450nm	样本OD-零孔OD	稀释倍数	样品浓度
			×	pg/ml
1	0.998	0.942	5	944.885
1	1.032	0.976	5	1007
1	1.114	1.058	5	1165.51
样本名称	O.D.450nm	样本OD-零孔OD	稀释倍数	样品浓度
			×	pg/ml
2	1.325	1.269	5	1629.85
2	1.378	1.322	5	1759.27
2	1.398	1.342	5	1809.44
样本名称	O.D.450nm	样本OD-零孔OD	稀释倍数	样品浓度
			×	pg/ml
3	1.548	1.492	5	2209.02
3	1.588	1.532	5	2322.52
3	1.621	1.565	5	2418.35
