# Supplementary material for: Erythropoietin alleviates lung ischemia-reperfusion injury by activating the FGF23/FGFR4/ERK signaling pathway
Source: PeerJ. 2024 Mar 27;12:e17123. doi: 10.7717/peerj.17123 (PMC10981413; doi:10.7717/peerj.17123)
Supplement: Supplemental Information 3 [file peerj-12-17123-s003.zip › Figure 6/Fig6C PCR/PCR1.xls]

## Sheet: 原始数据
Well	Fluor	Target	Content	Sample	Biological Set Name	Cq	Cq Mean	Cq Std. Dev	Starting Quantity (SQ)	Log Starting Quantity	SQ Mean	SQ Std. Dev	Set Point	Well Note
A1	SYBR	GAPDH	Unkn	1-1		16.32		0				0	72
A2	SYBR	GAPDH	Unkn	1-2		16.35		0				0	72
A3	SYBR	GAPDH	Unkn	1-3		16.38		0				0	72
A4	SYBR	GAPDH	Unkn	2-1		16.87		0				0	72
A5	SYBR	GAPDH	Unkn	2-2		16.89		0				0	72
A6	SYBR	GAPDH	Unkn	2-3		16.93		0				0	72
A7	SYBR	GAPDH	Unkn	3-1		16.11		0				0	72
A8	SYBR	GAPDH	Unkn	3-2		16.16		0				0	72
A9	SYBR	GAPDH	Unkn	3-3		16.21		0				0	72
A10	SYBR	GAPDH	Unkn	4-1		16.36		0				0	72
A11	SYBR	GAPDH	Unkn	4-2		16.38		0				0	72
A12	SYBR	GAPDH	Unkn	4-3		16.41		0				0	72
B1	SYBR	GAPDH	Unkn	5-1		16.62		0				0	72
B2	SYBR	GAPDH	Unkn	5-2		16.65		0				0	72
B3	SYBR	GAPDH	Unkn	5-3		16.68		0				0	72
B4	SYBR	BCL-2	Unkn	1-1		26.32		0				0	72
B5	SYBR	BCL-2	Unkn	1-2		26.54		0				0	72
B6	SYBR	BCL-2	Unkn	1-3		26.74		0				0	72
B7	SYBR	BCL-2	Unkn	2-1		28.89		0				0	72
B8	SYBR	BCL-2	Unkn	2-2		28.93		0				0	72
B9	SYBR	BCL-2	Unkn	2-3		29.11		0				0	72
B10	SYBR	BCL-2	Unkn	3-1		29.36		0				0	72
B11	SYBR	BCL-2	Unkn	3-2		29.56		0				0	72
B12	SYBR	BCL-2	Unkn	3-3		29.68		0				0	72
C1	SYBR	BCL-2	Unkn	4-1		24.12		0				0	72
C2	SYBR	BCL-2	Unkn	4-2		24.22		0				0	72
C3	SYBR	BCL-2	Unkn	4-3		24.41		0				0	72
C4	SYBR	BCL-2	Unkn	5-1		23.56		0				0	72
C5	SYBR	BCL-2	Unkn	5-2		23.58		0				0	72
C6	SYBR	BCL-2	Unkn	5-3		23.71		0				0	72
C7	SYBR	BAX	Unkn	1-1		28.44		0				0	72
C8	SYBR	BAX	Unkn	1-2		28.63		0				0	72
C9	SYBR	BAX	Unkn	1-3		28.72		0				0	72
C10	SYBR	BAX	Unkn	2-1		26.31		0				0	72
C11	SYBR	BAX	Unkn	2-2		26.45		0				0	72
C12	SYBR	BAX	Unkn	2-3		26.55		0				0	72
D1	SYBR	BAX	Unkn	3-1		26.1		0				0	72
D2	SYBR	BAX	Unkn	3-2		26.19		0				0	72
D3	SYBR	BAX	Unkn	3-3		26.35		0				0	72
D4	SYBR	BAX	Unkn	4-1		30.12		0				0	72
D5	SYBR	BAX	Unkn	4-2		30.25		0				0	72
D6	SYBR	BAX	Unkn	4-3		30.36		0				0	72
D7	SYBR	BAX	Unkn	5-1		31.05		0				0	72
D8	SYBR	BAX	Unkn	5-2		31.12		0				0	72
D9	SYBR	BAX	Unkn	5-3		31.35		0				0	72
D10	SYBR	caspase-3	Unkn	1-1		29.11		0				0	72
D11	SYBR	caspase-3	Unkn	1-2		29.25		0				0	72
D12	SYBR	caspase-3	Unkn	1-3		29.36		0				0	72
E1	SYBR	caspase-3	Unkn	2-1		27.14		0				0	72
E2	SYBR	caspase-3	Unkn	2-2		27.36		0				0	72
E3	SYBR	caspase-3	Unkn	2-3		27.42		0				0	72
E4	SYBR	caspase-3	Unkn	3-1		26.11		0				0	72
E5	SYBR	caspase-3	Unkn	3-2		26.15		0				0	72
E6	SYBR	caspase-3	Unkn	3-3		26.36		0				0	72
E7	SYBR	caspase-3	Unkn	4-1		32.15		0				0	72
E8	SYBR	caspase-3	Unkn	4-2		32.36		0				0	72
E9	SYBR	caspase-3	Unkn	4-3		32.45		0				0	72
E10	SYBR	caspase-3	Unkn	5-1		33.01		0				0	72
E11	SYBR	caspase-3	Unkn	5-2		32.89		0				0	72
E12	SYBR	caspase-3	Unkn	5-3		32.62		0				0	72

## Sheet: 分析
	\	GAPDH	BCL-2	ΔCт	ΔΔCт	RQ	AVERAGE	Normalize
	NC-TBHP+EPO	16.32	26.32	10	0	1	0.885257	1.12962
		16.35	26.54	10.19	0.19	0.876606		0.990228
		16.38	26.74	10.36	0.36	0.779165		0.880157
	siFGF23-TBHP+EPO	16.87	28.89	12.02	2.02	0.246558		0.278516
		16.89	28.93	12.04	2.04	0.243164		0.274682
		16.93	29.11	12.18	2.18	0.220676		0.249279
	siFGFR4-TBHP+EPO	16.11	29.36	13.25	3.25	0.105112		0.118736
		16.16	29.56	13.4	3.4	0.0947323		0.107011
		16.21	29.68	13.47	3.47	0.0902456		0.101943
	OE-FGF23-TBHP+EPO	16.36	24.12	7.76	-2.24	4.72397		5.33627
		16.38	24.22	7.84	-2.16	4.46915		5.04842
		16.41	24.41	8	-2	4		4.51846
	OE-FGFR4-TBHP+EPO	16.62	23.56	6.94	-3.06	8.33973		9.42069
		16.65	23.58	6.93	-3.07	8.39773		9.48621
		16.68	23.71	7.03	-2.97	7.83536		8.85095
	\	GAPDH	BAX	ΔCт	ΔΔCт	RQ	AVERAGE	Normalize
	NC-TBHP+EPO	16.32	28.44	12.12	0	1	0.917864	1.08949
		16.35	28.63	12.28	0.16	0.895025		0.975118
		16.38	28.72	12.34	0.22	0.858565		0.935396
	siFGF23-TBHP+EPO	16.87	26.31	9.44	-2.68	6.40856		6.98204
		16.89	26.45	9.56	-2.56	5.89708		6.42479
		16.93	26.55	9.62	-2.5	5.65685		6.16307
	siFGFR4-TBHP+EPO	16.11	26.1	9.99	-2.13	4.37717		4.76887
		16.16	26.19	10.03	-2.09	4.25748		4.63847
		16.21	26.35	10.14	-1.98	3.94493		4.29795
	OE-FGF23-TBHP+EPO	16.36	30.12	13.76	1.64	0.320856		0.349569
		16.38	30.25	13.87	1.75	0.297302		0.323906
		16.41	30.36	13.95	1.83	0.281265		0.306434
	OE-FGFR4-TBHP+EPO	16.62	31.05	14.43	2.31	0.20166		0.219706
		16.65	31.12	14.47	2.35	0.196146		0.213698
		16.68	31.35	14.67	2.55	0.170755		0.186035
	\	GAPDH	caspase-3	ΔCт	ΔΔCт	RQ	AVERAGE	Normalize
	NC-TBHP+EPO	16.32	29.11	12.79	0	1	0.934398	1.07021
		16.35	29.25	12.9	0.11	0.926588		0.991642
		16.38	29.36	12.98	0.19	0.876606		0.93815
	siFGF23-TBHP+EPO	16.87	27.14	10.27	-2.52	5.73582		6.13852
		16.89	27.36	10.47	-2.32	4.99332		5.34389
		16.93	27.42	10.49	-2.3	4.92458		5.27032
	siFGFR4-TBHP+EPO	16.11	26.11	10	-2.79	6.9163		7.40188
		16.16	26.15	9.99	-2.8	6.9644		7.45336
		16.21	26.36	10.15	-2.64	6.23332		6.67094
	OE-FGF23-TBHP+EPO	16.36	32.15	15.79	3	0.125		0.133776
		16.38	32.36	15.98	3.19	0.109576		0.117269
		16.41	32.45	16.04	3.25	0.105112		0.112492
	OE-FGFR4-TBHP+EPO	16.62	33.01	16.39	3.6	0.0824692		0.0882592
		16.65	32.89	16.24	3.45	0.0915054		0.0979298
		16.68	32.62	15.94	3.15	0.112656		0.120566

## Sheet: 引物信息
	引物名称		引物序列(5'→3')
	GAPDH-F		GGAGCGAGATCCCTCCAAAAT
	GAPDH-R		GGCTGTTGTCATACTTCTCATGG
	BCL-2-F		GCCTTCTTTGAGTTCGGTG
	BCL-2-R		CCAGCCTCCGTTATCCTGGA
	BAX-F		GCACCAAGGTGCCGGAACTG
	BAX-R		GGAGAGGAGGCCGTCCCAACC
	caspase-3-F		CAGACAGTGGTGTTGATGAT
	caspase-3-R		CGGCATACTGTTTCAGCAT
