# Supplementary material for: Erythropoietin alleviates lung ischemia-reperfusion injury by activating the FGF23/FGFR4/ERK signaling pathway
Source: PeerJ. 2024 Mar 27;12:e17123. doi: 10.7717/peerj.17123 (PMC10981413; doi:10.7717/peerj.17123)
Supplement: Supplemental Information 3 [file peerj-12-17123-s003.zip › Figure 6/Fig6C PCR/PCR2.xls]

## Sheet: 原始数据
Well	Fluor	Target	Content	Sample	Biological Set Name	Cq	Cq Mean	Cq Std. Dev	Starting Quantity (SQ)	Log Starting Quantity	SQ Mean	SQ Std. Dev	Set Point	Well Note
A1	SYBR	GAPDH	Unkn	1-1		16.25		0				0	72
A2	SYBR	GAPDH	Unkn	1-2		16.35		0				0	72
A3	SYBR	GAPDH	Unkn	1-3		16.3		0				0	72
A4	SYBR	GAPDH	Unkn	2-1		16.81		0				0	72
A5	SYBR	GAPDH	Unkn	2-2		16.87		0				0	72
A6	SYBR	GAPDH	Unkn	2-3		16.83		0				0	72
A7	SYBR	GAPDH	Unkn	3-1		16.1		0				0	72
A8	SYBR	GAPDH	Unkn	3-2		16.12		0				0	72
A9	SYBR	GAPDH	Unkn	3-3		16.15		0				0	72
A10	SYBR	GAPDH	Unkn	4-1		16.36		0				0	72
A11	SYBR	GAPDH	Unkn	4-2		16.3		0				0	72
A12	SYBR	GAPDH	Unkn	4-3		16.39		0				0	72
B1	SYBR	GAPDH	Unkn	5-1		16.56		0				0	72
B2	SYBR	GAPDH	Unkn	5-2		16.61		0				0	72
B3	SYBR	GAPDH	Unkn	5-3		16.6		0				0	72
B4	SYBR	BCL-2	Unkn	1-1		26.24		0				0	72
B5	SYBR	BCL-2	Unkn	1-2		26.49		0				0	72
B6	SYBR	BCL-2	Unkn	1-3		26.47		0				0	72
B7	SYBR	BCL-2	Unkn	2-1		28.8		0				0	72
B8	SYBR	BCL-2	Unkn	2-2		28.77		0				0	72
B9	SYBR	BCL-2	Unkn	2-3		28.86		0				0	72
B10	SYBR	BCL-2	Unkn	3-1		29.01		0				0	72
B11	SYBR	BCL-2	Unkn	3-2		29.11		0				0	72
B12	SYBR	BCL-2	Unkn	3-3		29.12		0				0	72
C1	SYBR	BCL-2	Unkn	4-1		24.09		0				0	72
C2	SYBR	BCL-2	Unkn	4-2		24.2		0				0	72
C3	SYBR	BCL-2	Unkn	4-3		24.36		0				0	72
C4	SYBR	BCL-2	Unkn	5-1		23.44		0				0	72
C5	SYBR	BCL-2	Unkn	5-2		23.76		0				0	72
C6	SYBR	BCL-2	Unkn	5-3		23.58		0				0	72
C7	SYBR	BAX	Unkn	1-1		27.53		0				0	72
C8	SYBR	BAX	Unkn	1-2		27.87		0				0	72
C9	SYBR	BAX	Unkn	1-3		27.82		0				0	72
C10	SYBR	BAX	Unkn	2-1		25.86		0				0	72
C11	SYBR	BAX	Unkn	2-2		26.02		0				0	72
C12	SYBR	BAX	Unkn	2-3		26.07		0				0	72
D1	SYBR	BAX	Unkn	3-1		25.71		0				0	72
D2	SYBR	BAX	Unkn	3-2		25.47		0				0	72
D3	SYBR	BAX	Unkn	3-3		25.68		0				0	72
D4	SYBR	BAX	Unkn	4-1		29.42		0				0	72
D5	SYBR	BAX	Unkn	4-2		29.98		0				0	72
D6	SYBR	BAX	Unkn	4-3		30.08		0				0	72
D7	SYBR	BAX	Unkn	5-1		30.36		0				0	72
D8	SYBR	BAX	Unkn	5-2		30.76		0				0	72
D9	SYBR	BAX	Unkn	5-3		30.6		0				0	72
D10	SYBR	caspase-3	Unkn	1-1		28.93		0				0	72
D11	SYBR	caspase-3	Unkn	1-2		29.1		0				0	72
D12	SYBR	caspase-3	Unkn	1-3		29.08		0				0	72
E1	SYBR	caspase-3	Unkn	2-1		27.05		0				0	72
E2	SYBR	caspase-3	Unkn	2-2		27.22		0				0	72
E3	SYBR	caspase-3	Unkn	2-3		26.86		0				0	72
E4	SYBR	caspase-3	Unkn	3-1		26.01		0				0	72
E5	SYBR	caspase-3	Unkn	3-2		26.14		0				0	72
E6	SYBR	caspase-3	Unkn	3-3		26.15		0				0	72
E7	SYBR	caspase-3	Unkn	4-1		31.98		0				0	72
E8	SYBR	caspase-3	Unkn	4-2		31.56		0				0	72
E9	SYBR	caspase-3	Unkn	4-3		31.44		0				0	72
E10	SYBR	caspase-3	Unkn	5-1		32.47		0				0	72
E11	SYBR	caspase-3	Unkn	5-2		32.45		0				0	72
E12	SYBR	caspase-3	Unkn	5-3		32.76		0				0	72

## Sheet: 分析
	\	GAPDH	BCL-2	ΔCт	ΔΔCт	RQ	AVERAGE	Normalize
	NC-TBHP+EPO	16.25	26.24	9.99	0	1	0.927984	1.0776
		16.35	26.49	10.14	0.15	0.90125		0.971191
		16.3	26.47	10.17	0.18	0.882703		0.951204
	siFGF23-TBHP+EPO	16.81	28.8	11.99	2	0.25		0.269401
		16.87	28.77	11.9	1.91	0.266093		0.286742
		16.83	28.86	12.03	2.04	0.243164		0.262034
	siFGFR4-TBHP+EPO	16.1	29.01	12.91	2.92	0.132127		0.142381
		16.12	29.11	12.99	3	0.125		0.134701
		16.15	29.12	12.97	2.98	0.126745		0.136581
	OE-FGF23-TBHP+EPO	16.36	24.09	7.73	-2.26	4.78991		5.16163
		16.3	24.2	7.9	-2.09	4.25748		4.58788
		16.39	24.36	7.97	-2.02	4.05584		4.37059
	OE-FGFR4-TBHP+EPO	16.56	23.44	6.88	-3.11	8.63383		9.30385
		16.61	23.76	7.15	-2.84	7.1602		7.71586
		16.6	23.58	6.98	-3.01	8.05564		8.6808
	\	GAPDH	BAX	ΔCт	ΔΔCт	RQ	AVERAGE	Normalize
	NC-TBHP+EPO	16.25	27.53	11.28	0	1	0.89783	1.1138
		16.35	27.87	11.52	0.24	0.846745		0.943102
		16.3	27.82	11.52	0.24	0.846745		0.943102
	siFGF23-TBHP+EPO	16.81	25.86	9.05	-2.23	4.69134		5.2252
		16.87	26.02	9.15	-2.13	4.37717		4.87528
		16.83	26.07	9.24	-2.04	4.11246		4.58044
	siFGFR4-TBHP+EPO	16.1	25.71	9.61	-1.67	3.18215		3.54426
		16.12	25.47	9.35	-1.93	3.81055		4.24418
		16.15	25.68	9.53	-1.75	3.36359		3.74635
	OE-FGF23-TBHP+EPO	16.36	29.42	13.06	1.78	0.291183		0.324319
		16.3	29.98	13.68	2.4	0.189465		0.211025
		16.39	30.08	13.69	2.41	0.188156		0.209567
	OE-FGFR4-TBHP+EPO	16.56	30.36	13.8	2.52	0.174343		0.194183
		16.61	30.76	14.15	2.87	0.136787		0.152353
		16.6	30.6	14	2.72	0.151774		0.169046
	\	GAPDH	caspase-3	ΔCт	ΔΔCт	RQ	AVERAGE	Normalize
	NC-TBHP+EPO	16.25	28.93	12.68	0	1	0.96189	1.03962
		16.35	29.1	12.75	0.07	0.952638		0.990381
		16.3	29.08	12.78	0.1	0.933033		0.969999
	siFGF23-TBHP+EPO	16.81	27.05	10.24	-2.44	5.42642		5.64141
		16.87	27.22	10.35	-2.33	5.02805		5.22726
		16.83	26.86	10.03	-2.65	6.27667		6.52535
	siFGFR4-TBHP+EPO	16.1	26.01	9.91	-2.77	6.82108		7.09133
		16.12	26.14	10.02	-2.66	6.32033		6.57074
		16.15	26.15	10	-2.68	6.40856		6.66246
	OE-FGF23-TBHP+EPO	16.36	31.98	15.62	2.94	0.130308		0.135471
		16.3	31.56	15.26	2.58	0.167241		0.173867
		16.39	31.44	15.05	2.37	0.193446		0.20111
	OE-FGFR4-TBHP+EPO	16.56	32.47	15.91	3.23	0.106579		0.110802
		16.61	32.45	15.84	3.16	0.111878		0.116311
		16.6	32.76	16.16	3.48	0.0896222		0.093173

## Sheet: 引物信息
	引物名称		引物序列(5'→3')
	GAPDH-F		GGAGCGAGATCCCTCCAAAAT
	GAPDH-R		GGCTGTTGTCATACTTCTCATGG
	BCL-2-F		GCCTTCTTTGAGTTCGGTG
	BCL-2-R		CCAGCCTCCGTTATCCTGGA
	BAX-F		GCACCAAGGTGCCGGAACTG
	BAX-R		GGAGAGGAGGCCGTCCCAACC
	caspase-3-F		CAGACAGTGGTGTTGATGAT
	caspase-3-R		CGGCATACTGTTTCAGCAT
