# Supplementary material for: Erythropoietin alleviates lung ischemia-reperfusion injury by activating the FGF23/FGFR4/ERK signaling pathway
Source: PeerJ. 2024 Mar 27;12:e17123. doi: 10.7717/peerj.17123 (PMC10981413; doi:10.7717/peerj.17123)
Supplement: Supplemental Information 3 [file peerj-12-17123-s003.zip › Figure 6/Fig6C PCR/PCR3.xls]

## Sheet: 原始数据
Well	Fluor	Target	Content	Sample	Biological Set Name	Cq	Cq Mean	Cq Std. Dev	Starting Quantity (SQ)	Log Starting Quantity	SQ Mean	SQ Std. Dev	Set Point	Well Note
A1	SYBR	GAPDH	Unkn	1-1		15.79		0				0	72
A2	SYBR	GAPDH	Unkn	1-2		15.66		0				0	72
A3	SYBR	GAPDH	Unkn	1-3		15.46		0				0	72
A4	SYBR	GAPDH	Unkn	2-1		15.75		0				0	72
A5	SYBR	GAPDH	Unkn	2-2		15.66		0				0	72
A6	SYBR	GAPDH	Unkn	2-3		16.11		0				0	72
A7	SYBR	GAPDH	Unkn	3-1		14.91		0				0	72
A8	SYBR	GAPDH	Unkn	3-2		15.44		0				0	72
A9	SYBR	GAPDH	Unkn	3-3		15.08		0				0	72
A10	SYBR	GAPDH	Unkn	4-1		15.17		0				0	72
A11	SYBR	GAPDH	Unkn	4-2		15.86		0				0	72
A12	SYBR	GAPDH	Unkn	4-3		15.43		0				0	72
B1	SYBR	GAPDH	Unkn	5-1		15.44		0				0	72
B2	SYBR	GAPDH	Unkn	5-2		16.06		0				0	72
B3	SYBR	GAPDH	Unkn	5-3		15.67		0				0	72
B4	SYBR	BCL-2	Unkn	1-1		26.23		0				0	72
B5	SYBR	BCL-2	Unkn	1-2		26.22		0				0	72
B6	SYBR	BCL-2	Unkn	1-3		26.01		0				0	72
B7	SYBR	BCL-2	Unkn	2-1		28.49		0				0	72
B8	SYBR	BCL-2	Unkn	2-2		28.38		0				0	72
B9	SYBR	BCL-2	Unkn	2-3		28.8		0				0	72
B10	SYBR	BCL-2	Unkn	3-1		28.78		0				0	72
B11	SYBR	BCL-2	Unkn	3-2		28.78		0				0	72
B12	SYBR	BCL-2	Unkn	3-3		28.81		0				0	72
C1	SYBR	BCL-2	Unkn	4-1		23.66		0				0	72
C2	SYBR	BCL-2	Unkn	4-2		23.86		0				0	72
C3	SYBR	BCL-2	Unkn	4-3		24.02		0				0	72
C4	SYBR	BCL-2	Unkn	5-1		23.01		0				0	72
C5	SYBR	BCL-2	Unkn	5-2		23.48		0				0	72
C6	SYBR	BCL-2	Unkn	5-3		23.25		0				0	72
C7	SYBR	BAX	Unkn	1-1		27.88		0				0	72
C8	SYBR	BAX	Unkn	1-2		27.89		0				0	72
C9	SYBR	BAX	Unkn	1-3		27.51		0				0	72
C10	SYBR	BAX	Unkn	2-1		25.43		0				0	72
C11	SYBR	BAX	Unkn	2-2		25.36		0				0	72
C12	SYBR	BAX	Unkn	2-3		25.57		0				0	72
D1	SYBR	BAX	Unkn	3-1		25.41		0				0	72
D2	SYBR	BAX	Unkn	3-2		25.33		0				0	72
D3	SYBR	BAX	Unkn	3-3		25.24		0				0	72
D4	SYBR	BAX	Unkn	4-1		29.43		0				0	72
D5	SYBR	BAX	Unkn	4-2		30.27		0				0	72
D6	SYBR	BAX	Unkn	4-3		30.3		0				0	72
D7	SYBR	BAX	Unkn	5-1		30.43		0				0	72
D8	SYBR	BAX	Unkn	5-2		30.91		0				0	72
D9	SYBR	BAX	Unkn	5-3		30.89		0				0	72
D10	SYBR	caspase-3	Unkn	1-1		29.33		0				0	72
D11	SYBR	caspase-3	Unkn	1-2		29.48		0				0	72
D12	SYBR	caspase-3	Unkn	1-3		29.12		0				0	72
E1	SYBR	caspase-3	Unkn	2-1		27.07		0				0	72
E2	SYBR	caspase-3	Unkn	2-2		27.06		0				0	72
E3	SYBR	caspase-3	Unkn	2-3		27.23		0				0	72
E4	SYBR	caspase-3	Unkn	3-1		26.05		0				0	72
E5	SYBR	caspase-3	Unkn	3-2		26.44		0				0	72
E6	SYBR	caspase-3	Unkn	3-3		26.18		0				0	72
E7	SYBR	caspase-3	Unkn	4-1		30.77		0				0	72
E8	SYBR	caspase-3	Unkn	4-2		30.69		0				0	72
E9	SYBR	caspase-3	Unkn	4-3		30.26		0				0	72
E10	SYBR	caspase-3	Unkn	5-1		31.48		0				0	72
E11	SYBR	caspase-3	Unkn	5-2		31.71		0				0	72
E12	SYBR	caspase-3	Unkn	5-3		31.13		0				0	72

## Sheet: 分析
	\	GAPDH	BCL-2	ΔCт	ΔΔCт	RQ	AVERAGE	Normalize
	NC-TBHP+EPO	15.79	26.23	10.44	0	1	0.948925	1.05382
		15.66	26.22	10.56	0.12	0.920188		0.969716
		15.46	26.01	10.55	0.11	0.926588		0.976461
	siFGF23-TBHP+EPO	15.75	28.49	12.74	2.3	0.203063		0.213993
		15.66	28.38	12.72	2.28	0.205898		0.21698
		16.11	28.8	12.69	2.25	0.210224		0.221539
	siFGFR4-TBHP+EPO	14.91	28.78	13.87	3.43	0.0927827		0.0977766
		15.44	28.78	13.34	2.9	0.133972		0.141183
		15.08	28.81	13.73	3.29	0.102238		0.107741
	OE-FGF23-TBHP+EPO	15.17	23.66	8.49	-1.95	3.86375		4.07171
		15.86	23.86	8	-2.44	5.42642		5.71849
		15.43	24.02	8.59	-1.85	3.605		3.79904
	OE-FGFR4-TBHP+EPO	15.44	23.01	7.57	-2.87	7.31065		7.70414
		16.06	23.48	7.42	-3.02	8.11168		8.54828
		15.67	23.25	7.58	-2.86	7.26015		7.65092
	\	GAPDH	BAX	ΔCт	ΔΔCт	RQ	AVERAGE	Normalize
	NC-TBHP+EPO	15.79	27.88	12.09	0	1	0.978544	1.02193
		15.66	27.89	12.23	0.14	0.907519		0.927418
		15.46	27.51	12.05	-0.04	1.02811		1.05066
	siFGF23-TBHP+EPO	15.75	25.43	9.68	-2.41	5.31474		5.43127
		15.66	25.36	9.7	-2.39	5.24157		5.3565
		16.11	25.57	9.46	-2.63	6.19026		6.32599
	siFGFR4-TBHP+EPO	14.91	25.41	10.5	-1.59	3.01049		3.0765
		15.44	25.33	9.89	-2.2	4.59479		4.69554
		15.08	25.24	10.16	-1.93	3.81055		3.8941
	OE-FGF23-TBHP+EPO	15.17	29.43	14.26	2.17	0.222211		0.227083
		15.86	30.27	14.41	2.32	0.200267		0.204659
		15.43	30.3	14.87	2.78	0.145592		0.148784
	OE-FGFR4-TBHP+EPO	15.44	30.43	14.99	2.9	0.133972		0.136909
		16.06	30.91	14.85	2.76	0.147624		0.150861
		15.67	30.89	15.22	3.13	0.114229		0.116734
	\	GAPDH	caspase-3	ΔCт	ΔΔCт	RQ	AVERAGE	Normalize
	NC-TBHP+EPO	15.79	29.33	13.54	0	1	0.914593	1.09338
		15.66	29.48	13.82	0.28	0.823591		0.9005
		15.46	29.12	13.66	0.12	0.920188		1.00612
	siFGF23-TBHP+EPO	15.75	27.07	11.32	-2.22	4.65893		5.094
		15.66	27.06	11.4	-2.14	4.40762		4.81922
		16.11	27.23	11.12	-2.42	5.35171		5.85147
	siFGFR4-TBHP+EPO	14.91	26.05	11.14	-2.4	5.27803		5.77091
		15.44	26.44	11	-2.54	5.81589		6.35899
		15.08	26.18	11.1	-2.44	5.42642		5.93315
	OE-FGF23-TBHP+EPO	15.17	30.77	15.6	2.06	0.239816		0.262211
		15.86	30.69	14.83	1.29	0.408951		0.44714
		15.43	30.26	14.83	1.29	0.408951		0.44714
	OE-FGFR4-TBHP+EPO	15.44	31.48	16.04	2.5	0.176777		0.193285
		16.06	31.71	15.65	2.11	0.231647		0.253279
		15.67	31.13	15.46	1.92	0.264255		0.288931

## Sheet: 引物信息
	引物名称		引物序列(5'→3')
	GAPDH-F		GGAGCGAGATCCCTCCAAAAT
	GAPDH-R		GGCTGTTGTCATACTTCTCATGG
	BCL-2-F		GCCTTCTTTGAGTTCGGTG
	BCL-2-R		CCAGCCTCCGTTATCCTGGA
	BAX-F		GCACCAAGGTGCCGGAACTG
	BAX-R		GGAGAGGAGGCCGTCCCAACC
	caspase-3-F		CAGACAGTGGTGTTGATGAT
	caspase-3-R		CGGCATACTGTTTCAGCAT
