# Supplementary material for: Erythropoietin alleviates lung ischemia-reperfusion injury by activating the FGF23/FGFR4/ERK signaling pathway
Source: PeerJ. 2024 Mar 27;12:e17123. doi: 10.7717/peerj.17123 (PMC10981413; doi:10.7717/peerj.17123)
Supplement: Supplemental Information 3 [file peerj-12-17123-s003.zip › Figure 7/EPO FGF23 FGFR4 ELISA/FGF23 ELISA.xlsx]

## Sheet: EPO
OD450	Temperature(¡C)	1	2	3	4	5	6	7	8	9	10	11	12
A	36.3	2.114	2.068	0.885	0.758	0.695	0.714	0.814	0.414	0.527	0.369	0.625	0.536
B		1.533	1.547	0.825	0.618	0.667	0.758	0.658	0.369	0.588	0.528	0.458	0.522
C		0.908	0.918	0.689	0.856	0.781	0.862	0.699	0.528	0.479	0.478	0.478	0.547
D		0.618	0.622	0.725	0.889	0.847	0.814	0.748	0.615	0.635	0.366	0.563	0.578
E		0.412	0.408	0.815	0.752	0.769	0.715	0.824	0.425	0.547	0.523	0.524	0.369
F		0.224	0.216	0.771	0.769	0.625	0.635	0.821	0.558	0.338	0.425	0.477	0.355
G		0.162	0.158	0.652	0.658	0.855	0.669	0.697	0.628	0.412	0.489	0.528	0.478
H		0.052	0.051	0.669	0.715	0.692	0.783	0.745	0.471	0.435	0.633	0.479	0.562
EPO
标准品浓度	O.D.450nm		复孔平均OD	样本OD-零孔OD
mIU/mL	1	2
400	2.114	2.068	2.091	2.0395
200	1.533	1.547	1.54	1.4885
100	0.908	0.918	0.913	0.8615
50	0.618	0.622	0.62	0.5685
25	0.412	0.408	0.41	0.3585
12.5	0.224	0.216	0.22	0.1685
6.25	0.162	0.158	0.16	0.1085
0	0.052	0.051	0.0515	0
样本名称	O.D.450nm	样本OD-零孔OD	稀释倍数	样品浓度
			×	mIU/mL
1	0.885	0.8335	1	82.2454
2	0.825	0.7735	1	72.9437
3	0.689	0.6375	1	53.993
4	0.725	0.6735	1	58.7212
5	0.815	0.7635	1	71.4494
6	0.771	0.7195	1	65.0648
7	0.652	0.6005	1	49.3495
8	0.669	0.6175	1	51.4558
9	0.758	0.7065	1	63.2377
10	0.618	0.5665	1	45.2758
11	0.856	0.8045	1	77.6777
12	0.889	0.8375	1	82.886
13	0.752	0.7005	1	62.4036
14	0.769	0.7175	1	64.7819
15	0.658	0.6065	1	50.0876
16	0.715	0.6635	1	57.387
17	0.695	0.6435	1	54.7666
18	0.667	0.6155	1	51.2056
19	0.781	0.7295	1	66.4886
20	0.847	0.7955	1	76.2874
21	0.769	0.7175	1	64.7819
22	0.625	0.5735	1	46.0994
23	0.855	0.8035	1	77.5225
24	0.692	0.6405	1	54.3791
25	0.714	0.6625	1	57.2545
26	0.758	0.7065	1	63.2377
27	0.862	0.8105	1	78.6117
28	0.814	0.7625	1	71.3009
29	0.715	0.6635	1	57.387
30	0.635	0.5835	1	47.2895
31	0.669	0.6175	1	51.4558
32	0.783	0.7315	1	66.7753
33	0.814	0.7625	1	71.3009
34	0.658	0.6065	1	50.0876
35	0.699	0.6475	1	55.2856
36	0.748	0.6965	1	61.8507
37	0.824	0.7725	1	72.7935
38	0.821	0.7695	1	72.3441
39	0.697	0.6455	1	55.0258
40	0.745	0.6935	1	61.4377
41	0.414	0.3625	1	24.7187
42	0.369	0.3175	1	21.0807
43	0.528	0.4765	1	35.3854
44	0.615	0.5635	1	44.9252
45	0.425	0.3735	1	25.6573
46	0.558	0.5065	1	38.5381
47	0.628	0.5765	1	46.4547
48	0.471	0.4195	1	29.792
49	0.527	0.4755	1	35.2828
50	0.588	0.5365	1	41.8349
51	0.479	0.4275	1	30.5457
52	0.635	0.5835	1	47.2895
53	0.547	0.4955	1	37.3654
54	0.338	0.2865	1	18.7632
55	0.412	0.3605	1	24.5501
56	0.435	0.3835	1	26.5273
57	0.369	0.3175	1	21.0807
58	0.528	0.4765	1	35.3854
59	0.478	0.4265	1	30.4509
60	0.366	0.3145	1	20.8497
61	0.523	0.4715	1	34.8739
62	0.425	0.3735	1	25.6573
63	0.489	0.4375	1	31.5022
64	0.633	0.5815	1	47.0502
65	0.625	0.5735	1	46.0994
66	0.458	0.4065	1	28.5892
67	0.478	0.4265	1	30.4509
68	0.563	0.5115	1	39.0776
69	0.524	0.4725	1	34.9759
70	0.477	0.4255	1	30.3563
71	0.528	0.4765	1	35.3854
72	0.479	0.4275	1	30.5457
73	0.536	0.4845	1	36.212
74	0.522	0.4705	1	34.7721
75	0.547	0.4955	1	37.3654
76	0.578	0.5265	1	40.72
77	0.369	0.3175	1	21.0807
78	0.355	0.3035	1	20.015
79	0.478	0.4265	1	30.4509
80	0.562	0.5105	1	38.9694

## Sheet: FGF23
OD450	Temperature(¡C)	1	2	3	4	5	6	7	8	9	10	11	12
A	36.3	2.331	2.288	0.889	0.763	0.746	0.862	0.817	0.521	0.614	0.587	0.546	0.524
B		1.589	1.624	0.786	0.745	0.785	0.841	0.756	0.635	0.587	0.526	0.523	0.625
C		1.125	1.138	0.825	0.881	0.844	0.756	0.781	0.458	0.526	0.522	0.514	0.412
D		0.811	0.808	0.847	0.852	0.793	0.863	0.776	0.369	0.554	0.569	0.536	0.587
E		0.411	0.425	0.714	0.746	0.774	0.745	0.714	0.388	0.584	0.635	0.411	0.544
F		0.278	0.281	0.725	0.689	0.682	0.772	0.725	0.452	0.632	0.574	0.425	0.369
G		0.208	0.211	0.825	0.785	0.692	0.698	0.825	0.536	0.478	0.524	0.489	0.355
H		0.048	0.052	0.847	0.826	0.758	0.823	0.816	0.625	0.492	0.511	0.322	0.452
FGF23
标准品浓度	O.D.450nm		复孔平均OD	样本OD-零孔OD
pg/ml	1	2
1000	2.331	2.288	2.3095	2.2595
500	1.589	1.624	1.6065	1.5565
250	1.125	1.138	1.1315	1.0815
125	0.811	0.808	0.8095	0.7595
62.5	0.411	0.425	0.418	0.368
31.2	0.278	0.281	0.2795	0.2295
15.6	0.208	0.211	0.2095	0.1595
0	0.048	0.052	0.05	0
样本名称	O.D.450nm	样本OD-零孔OD	稀释倍数	样品浓度
			×	pg/ml
1	0.889	0.839	5	813.008
2	0.786	0.736	5	650.281
3	0.825	0.775	5	709.653
4	0.847	0.797	5	744.351
5	0.714	0.664	5	547.856
6	0.725	0.675	5	562.901
7	0.825	0.775	5	709.653
8	0.847	0.797	5	744.351
9	0.763	0.713	5	616.549
10	0.745	0.695	5	590.813
11	0.881	0.831	5	799.686
12	0.852	0.802	5	752.358
13	0.746	0.696	5	592.228
14	0.689	0.639	5	514.471
15	0.785	0.735	5	648.795
16	0.826	0.776	5	711.211
17	0.746	0.696	5	592.228
18	0.785	0.735	5	648.795
19	0.844	0.794	5	739.568
20	0.793	0.743	5	660.736
21	0.774	0.724	5	632.563
22	0.682	0.632	5	505.325
23	0.692	0.642	5	518.418
24	0.758	0.708	5	609.342
25	0.862	0.812	5	768.507
26	0.841	0.791	5	734.801
27	0.756	0.706	5	606.471
28	0.863	0.813	5	770.132
29	0.745	0.695	5	590.813
30	0.772	0.722	5	629.635
31	0.698	0.648	5	526.36
32	0.823	0.773	5	706.541
33	0.817	0.767	5	697.251
34	0.756	0.706	5	606.471
35	0.781	0.731	5	642.867
36	0.776	0.726	5	635.498
37	0.714	0.664	5	547.856
38	0.725	0.675	5	562.901
39	0.825	0.775	5	709.653
40	0.816	0.766	5	695.709
41	0.521	0.471	5	319.27
42	0.635	0.585	5	446.195
43	0.458	0.408	5	259.151
44	0.369	0.319	5	186.38
45	0.388	0.338	5	200.72
46	0.452	0.402	5	253.798
47	0.536	0.486	5	334.636
48	0.625	0.575	5	434.126
49	0.614	0.564	5	421.058
50	0.587	0.537	5	389.905
51	0.526	0.476	5	324.347
52	0.554	0.504	5	353.609
53	0.584	0.534	5	386.525
54	0.632	0.582	5	442.555
55	0.478	0.428	5	277.464
56	0.492	0.442	5	290.71
57	0.587	0.537	5	389.905
58	0.526	0.476	5	324.347
59	0.522	0.472	5	320.282
60	0.569	0.519	5	369.865
61	0.635	0.585	5	446.195
62	0.574	0.524	5	375.373
63	0.524	0.474	5	322.311
64	0.511	0.461	5	309.251
65	0.546	0.496	5	345.105
66	0.523	0.473	5	321.296
67	0.514	0.464	5	312.238
68	0.536	0.486	5	334.636
69	0.411	0.361	5	218.947
70	0.425	0.375	5	230.508
71	0.489	0.439	5	287.842
72	0.322	0.272	5	153.696
73	0.524	0.474	5	322.311
74	0.625	0.575	5	434.126
75	0.412	0.362	5	219.761
76	0.587	0.537	5	389.905
77	0.544	0.494	5	342.997
78	0.369	0.319	5	186.38
79	0.355	0.305	5	176.229
80	0.452	0.402	5	253.798

## Sheet: FGFR4
OD450	Temperature(¡C)	1	2	3	4	5	6	7	8	9	10	11	12
A	36.3	2.668	2.649	0.336	0.298	0.321	0.269	0.265	0.214	0.215	0.147	0.169	0.179
B		1.886	1.892	0.358	0.247	0.345	0.247	0.256	0.263	0.117	0.168	0.178	0.355
C		1.338	1.312	0.288	0.268	0.296	0.298	0.362	0.178	0.168	0.265	0.226	0.155
D		0.826	0.831	0.269	0.325	0.315	0.328	0.334	0.185	0.178	0.247	0.236	0.169
E		0.425	0.417	0.312	0.331	0.312	0.417	0.358	0.254	0.263	0.263	0.325	0.178
F		0.221	0.217	0.334	0.369	0.335	0.326	0.364	0.221	0.241	0.225	0.314	0.153
G		0.155	0.148	0.365	0.248	0.354	0.325	0.278	0.245	0.289	0.214	0.245	0.169
H		0.052	0.051	0.247	0.268	0.378	0.278	0.314	0.325	0.352	0.158	0.168	0.321
EPO
标准品浓度	O.D.450nm		复孔平均OD	样本OD-零孔OD
ng/ml	1	2
10	2.668	2.649	2.6585	2.607
5	1.886	1.892	1.889	1.8375
2.5	1.338	1.312	1.325	1.2735
1.25	0.826	0.831	0.8285	0.777
0.625	0.425	0.417	0.421	0.3695
0.312	0.221	0.217	0.219	0.1675
0.156	0.155	0.148	0.1515	0.1
0	0.052	0.051	0.0515	0
样本名称	O.D.450nm	样本OD-零孔OD	稀释倍数	样品浓度
			×	ng/ml
1	0.336	0.2845	5	1.67604
2	0.358	0.3065	5	1.78312
3	0.288	0.2365	5	1.46548
4	0.269	0.2175	5	1.39087
5	0.312	0.2605	5	1.5668
6	0.334	0.2825	5	1.66663
7	0.365	0.3135	5	1.81858
8	0.247	0.1955	5	1.31068
9	0.298	0.2465	5	1.50674
10	0.247	0.1955	5	1.31068
11	0.268	0.2165	5	1.38708
12	0.325	0.2735	5	1.62499
13	0.331	0.2795	5	1.65263
14	0.369	0.3175	5	1.83915
15	0.248	0.1965	5	1.31418
16	0.268	0.2165	5	1.38708
17	0.321	0.2695	5	1.60684
18	0.345	0.2935	5	1.71904
19	0.296	0.2445	5	1.49837
20	0.315	0.2635	5	1.58003
21	0.312	0.2605	5	1.5668
22	0.335	0.2835	5	1.67133
23	0.354	0.3025	5	1.76316
24	0.378	0.3265	5	1.88623
25	0.269	0.2175	5	1.39087
26	0.247	0.1955	5	1.31068
27	0.298	0.2465	5	1.50674
28	0.328	0.2765	5	1.63875
29	0.417	0.3655	5	2.1031
30	0.326	0.2745	5	1.62956
31	0.325	0.2735	5	1.62499
32	0.278	0.2265	5	1.42559
33	0.265	0.2135	5	1.3758
34	0.256	0.2045	5	1.34268
35	0.362	0.3105	5	1.8033
36	0.334	0.2825	5	1.66663
37	0.358	0.3065	5	1.78312
38	0.364	0.3125	5	1.81348
39	0.278	0.2265	5	1.42559
40	0.314	0.2625	5	1.5756
41	0.214	0.1625	5	1.20285
42	0.263	0.2115	5	1.36834
43	0.178	0.1265	5	1.10227
44	0.185	0.1335	5	1.12044
45	0.254	0.2025	5	1.33547
46	0.221	0.1695	5	1.22447
47	0.245	0.1935	5	1.30372
48	0.325	0.2735	5	1.62499
49	0.215	0.1635	5	1.2059
50	0.117	0.0655	5	0.972479
51	0.168	0.1165	5	1.07749
52	0.178	0.1265	5	1.10227
53	0.263	0.2115	5	1.36834
54	0.241	0.1895	5	1.28996
55	0.289	0.2375	5	1.46954
56	0.352	0.3005	5	1.75326
57	0.147	0.0955	5	1.02993
58	0.168	0.1165	5	1.07749
59	0.265	0.2135	5	1.3758
60	0.247	0.1955	5	1.31068
61	0.263	0.2115	5	1.36834
62	0.225	0.1735	5	1.23713
63	0.214	0.1625	5	1.20285
64	0.158	0.1065	5	1.05409
65	0.169	0.1175	5	1.07991
66	0.178	0.1265	5	1.10227
67	0.226	0.1745	5	1.24033
68	0.236	0.1845	5	1.27307
69	0.325	0.2735	5	1.62499
70	0.314	0.2625	5	1.5756
71	0.245	0.1935	5	1.30372
72	0.168	0.1165	5	1.07749
73	0.179	0.1275	5	1.10483
74	0.355	0.3035	5	1.76813
75	0.155	0.1035	5	1.04733
76	0.169	0.1175	5	1.07991
77	0.178	0.1265	5	1.10227
78	0.153	0.1015	5	1.0429
79	0.169	0.1175	5	1.07991
80	0.321	0.2695	5	1.60684
