# Supplementary material for: Erythropoietin alleviates lung ischemia-reperfusion injury by activating the FGF23/FGFR4/ERK signaling pathway
Source: PeerJ. 2024 Mar 27;12:e17123. doi: 10.7717/peerj.17123 (PMC10981413; doi:10.7717/peerj.17123)
Supplement: Supplemental Information 3 [file peerj-12-17123-s003.zip › Figure S2/FigS2B FGF23 ELISA/ELISA.xlsx]

## Sheet: 细胞上清液
OD450	Temperature(¡C)	1	2	3	4	5	6	7	8	9	10	11	12
A	36.3	2.361	2.366	1.326	1.363	0.488	1.389	1.845	1.389	0.044	0.051	0.046	0.046
B		1.625	1.634	1.352	0.532	0.492	1.379	1.903	1.374	0.045	0.052	0.047	0.048
C		1.123	1.132	1.369	0.512	1.452	1.412	1.882	1.421	0.052	0.044	0.042	0.042
D		0.802	0.808	1.365	0.489	1.463	1.845	1.786	1.443	0.051	0.048	0.049	0.047
E		0.412	0.418	1.421	0.483	1.455	1.889	1.365	1.388	0.046	0.047	0.044	0.046
F		0.275	0.278	1.443	0.496	1.325	1.893	1.402	0.044	0.048	0.049	0.052	0.044
G		0.204	0.209	1.322	0.502	1.347	1.812	1.415	0.048	0.039	0.047	0.053	0.051
H		0.048	0.042	1.352	0.463	1.366	1.863	1.336	0.051	0.038	0.043	0.052	0.53
FGF23
标准品浓度	O.D.450nm		复孔平均OD	样本OD-零孔OD
pg/ml	1	2
1000	2.361	2.366	2.3635	2.3185
500	1.625	1.634	1.6295	1.5845
250	1.123	1.132	1.1275	1.0825
125	0.802	0.808	0.805	0.76
62.5	0.412	0.418	0.415	0.37
31.2	0.275	0.278	0.2765	0.2315
15.6	0.204	0.209	0.2065	0.1615
0	0.048	0.042	0.045	0
样本名称	O.D.450nm	样本OD-零孔OD	稀释倍数	样品浓度
			×	pg/ml
1	1.326	1.281	5	1690.47
1	1.352	1.307	5	1751.97
1	1.369	1.324	5	1792.77
样本名称	O.D.450nm	样本OD-零孔OD	稀释倍数	样品浓度
			×	pg/ml
2	1.365	1.32	5	1783.13
2	1.421	1.376	5	1920.54
2	1.443	1.398	5	1975.93
样本名称	O.D.450nm	样本OD-零孔OD	稀释倍数	样品浓度
			×	pg/ml
3	1.322	1.277	5	1681.1
3	1.352	1.307	5	1751.97
3	1.363	1.318	5	1778.32
样本名称	O.D.450nm	样本OD-零孔OD	稀释倍数	样品浓度
			×	pg/ml
4	0.532	0.487	5	345.566
4	0.512	0.467	5	325.021
4	0.489	0.444	5	302.204
样本名称	O.D.450nm	样本OD-零孔OD	稀释倍数	样品浓度
			×	pg/ml
5	0.483	0.438	5	296.395
5	0.496	0.451	5	309.057
5	0.502	0.457	5	314.994
样本名称	O.D.450nm	样本OD-零孔OD	稀释倍数	样品浓度
			×	pg/ml
6	0.463	0.418	5	277.455
6	0.488	0.443	5	301.232
6	0.492	0.447	5	305.131
样本名称	O.D.450nm	样本OD-零孔OD	稀释倍数	样品浓度
			×	pg/ml
7	1.452	1.407	5	1998.82
7	1.463	1.418	5	2026.97
7	1.455	1.41	5	2006.48
样本名称	O.D.450nm	样本OD-零孔OD	稀释倍数	样品浓度
			×	pg/ml
8	1.325	1.28	5	1688.12
8	1.347	1.302	5	1740.05
8	1.366	1.321	5	1785.54
样本名称	O.D.450nm	样本OD-零孔OD	稀释倍数	样品浓度
			×	pg/ml
9	1.389	1.344	5	1841.39
9	1.379	1.334	5	1817
9	1.412	1.367	5	1898.11
样本名称	O.D.450nm	样本OD-零孔OD	稀释倍数	样品浓度
			×	pg/ml
10	1.845	1.8	5	3127.6
10	1.889	1.844	5	3269.73
10	1.893	1.848	5	3282.8
样本名称	O.D.450nm	样本OD-零孔OD	稀释倍数	样品浓度
			×	pg/ml
11	1.812	1.767	5	3023.09
11	1.863	1.818	5	3185.36
11	1.845	1.8	5	3127.6
样本名称	O.D.450nm	样本OD-零孔OD	稀释倍数	样品浓度
			×	pg/ml
12	1.903	1.858	5	3315.61
12	1.882	1.837	5	3246.9
12	1.786	1.741	5	2942
样本名称	O.D.450nm	样本OD-零孔OD	稀释倍数	样品浓度
			×	pg/ml
13	1.365	1.32	5	1783.13
13	1.402	1.357	5	1873.34
13	1.415	1.37	5	1905.57
样本名称	O.D.450nm	样本OD-零孔OD	稀释倍数	样品浓度
			×	pg/ml
14	1.336	1.291	5	1713.99
14	1.389	1.344	5	1841.39
14	1.374	1.329	5	1804.87
样本名称	O.D.450nm	样本OD-零孔OD	稀释倍数	样品浓度
			×	pg/ml
15	1.421	1.376	5	1920.54
15	1.443	1.398	5	1975.93
15	1.388	1.343	5	1838.95
