# Supplementary material for: Erythropoietin alleviates lung ischemia-reperfusion injury by activating the FGF23/FGFR4/ERK signaling pathway
Source: PeerJ. 2024 Mar 27;12:e17123. doi: 10.7717/peerj.17123 (PMC10981413; doi:10.7717/peerj.17123)
Supplement: Supplemental Information 3 [file peerj-12-17123-s003.zip › figure 5/Fig5C OE ELISA/ELISA.xlsx]

## Sheet: 细胞上清液
OD450	Temperature(¡C)	1	2	3	4	5	6	7	8	9	10	11	12
A	36.3	2.352	2.369	0.923	0.993	1.538	0.893	0.041	0.052	0.048	0.042	0.042	0.048
B		1.635	1.652	0.956	1.536	1.557	0.951	0.046	0.043	0.051	0.043	0.039	0.044
C		1.118	1.125	0.968	1.489	0.896	0.934	0.038	0.048	0.053	0.047	0.035	0.051
D		0.812	0.806	0.896	1.553	0.921	0.045	0.051	0.047	0.035	0.046	0.044	0.053
E		0.408	0.415	0.925	1.468	0.936	0.036	0.039	0.049	0.039	0.048	0.042	0.052
F		0.278	0.283	0.967	1.489	0.882	0.048	0.047	0.046	0.044	0.051	0.048	0.044
G		0.213	0.208	0.932	1.512	0.863	0.046	0.044	0.047	0.048	0.052	0.048	0.035
H		0.044	0.05	0.958	1.506	0.921	0.052	0.049	0.047	0.042	0.047	0.045	0.039
FGF23
标准品浓度	O.D.450nm		复孔平均OD	样本OD-零孔OD
pg/ml	1	2
1000	2.352	2.369	2.3605	2.3135
500	1.635	1.652	1.6435	1.5965
250	1.118	1.125	1.1215	1.0745
125	0.812	0.806	0.809	0.762
62.5	0.408	0.415	0.4115	0.3645
31.2	0.278	0.283	0.2805	0.2335
15.6	0.213	0.208	0.2105	0.1635
0	0.044	0.05	0.047	0
样本名称	O.D.450nm	样本OD-零孔OD	稀释倍数	样品浓度
			×	pg/ml
1	0.923	0.876	5	869.052
1	0.956	0.909	5	925.295
1	0.968	0.921	5	946.195
样本名称	O.D.450nm	样本OD-零孔OD	稀释倍数	样品浓度
			×	pg/ml
2	0.896	0.849	5	824.379
2	0.925	0.878	5	872.409
2	0.967	0.92	5	944.444
样本名称	O.D.450nm	样本OD-零孔OD	稀释倍数	样品浓度
			×	pg/ml
3	0.932	0.885	5	884.211
3	0.958	0.911	5	928.762
3	0.993	0.946	5	990.505
样本名称	O.D.450nm	样本OD-零孔OD	稀释倍数	样品浓度
			×	pg/ml
4	1.536	1.489	5	2208.92
4	1.489	1.442	5	2084.11
4	1.553	1.506	5	2254.97
样本名称	O.D.450nm	样本OD-零孔OD	稀释倍数	样品浓度
			×	pg/ml
5	1.468	1.421	5	2029.53
5	1.489	1.442	5	2084.11
5	1.512	1.465	5	2144.73
样本名称	O.D.450nm	样本OD-零孔OD	稀释倍数	样品浓度
			×	pg/ml
6	1.506	1.459	5	2128.83
6	1.538	1.491	5	2214.32
6	1.557	1.51	5	2265.88
样本名称	O.D.450nm	样本OD-零孔OD	稀释倍数	样品浓度
			×	pg/ml
7	0.896	0.849	5	824.379
7	0.921	0.874	5	865.701
7	0.936	0.889	5	890.992
样本名称	O.D.450nm	样本OD-零孔OD	稀释倍数	样品浓度
			×	pg/ml
8	0.882	0.835	5	801.692
8	0.863	0.816	5	771.423
8	0.921	0.874	5	865.701
样本名称	O.D.450nm	样本OD-零孔OD	稀释倍数	样品浓度
			×	pg/ml
9	0.893	0.846	5	819.491
9	0.951	0.904	5	916.657
9	0.934	0.887	5	887.599
