# Supplementary material for: Erythropoietin alleviates lung ischemia-reperfusion injury by activating the FGF23/FGFR4/ERK signaling pathway
Source: PeerJ. 2024 Mar 27;12:e17123. doi: 10.7717/peerj.17123 (PMC10981413; doi:10.7717/peerj.17123)
Supplement: Supplemental Information 3 [file peerj-12-17123-s003.zip › figure 5/Fig5C si ELISA/ELISA.xlsx]

## Sheet: 细胞上清液
OD450	Temperature(¡C)	1	2	3	4	5	6	7	8	9	10	11	12
A	36.3	2.341	2.369	0.856	1.057	0.208	0.968	0.035	0.041	0.047	0.051	0.047	0.042
B		1.632	1.658	0.886	0.251	0.212	1.025	0.039	0.046	0.46	0.048	0.048	0.047
C		1.124	1.158	0.912	0.228	0.942	1.036	0.045	0.047	0.042	0.047	0.046	0.049
D		0.796	0.807	0.892	0.241	0.902	0.051	0.044	0.043	0.047	0.042	0.045	0.051
E		0.415	0.426	0.952	0.208	0.886	0.042	0.046	0.047	0.042	0.047	0.044	0.036
F		0.282	0.286	1.035	0.219	0.896	0.046	0.048	0.044	0.043	0.042	0.043	0.038
G		0.206	0.212	0.956	0.217	0.952	0.048	0.047	0.042	0.044	0.047	0.051	0.039
H		0.048	0.046	0.994	0.225	0.963	0.047	0.051	0.042	0.048	0.051	0.052	0.044
FGF23
标准品浓度	O.D.450nm		复孔平均OD	样本OD-零孔OD
pg/ml	1	2
1000	2.341	2.369	2.355	2.308
500	1.632	1.658	1.645	1.598
250	1.124	1.158	1.141	1.094
125	0.796	0.807	0.8015	0.7545
62.5	0.415	0.426	0.4205	0.3735
31.2	0.282	0.286	0.284	0.237
15.6	0.206	0.212	0.209	0.162
0	0.048	0.046	0.047	0
样本名称	O.D.450nm	样本OD-零孔OD	稀释倍数	样品浓度
			×	pg/ml
1	0.856	0.809	5	746.746
1	0.886	0.839	5	794.274
1	0.912	0.865	5	836.703
样本名称	O.D.450nm	样本OD-零孔OD	稀释倍数	样品浓度
			×	pg/ml
2	0.892	0.845	5	803.964
2	0.952	0.905	5	904.222
2	1.035	0.988	5	1053
样本名称	O.D.450nm	样本OD-零孔OD	稀释倍数	样品浓度
			×	pg/ml
3	0.956	0.909	5	911.124
3	0.994	0.947	5	978.044
3	1.057	1.01	5	1094.4
样本名称	O.D.450nm	样本OD-零孔OD	稀释倍数	样品浓度
			×	pg/ml
4	0.251	0.204	5	114.788
4	0.228	0.181	5	103.04
4	0.241	0.194	5	109.569
样本名称	O.D.450nm	样本OD-零孔OD	稀释倍数	样品浓度
			×	pg/ml
5	0.208	0.161	5	93.5547
5	0.219	0.172	5	98.6872
5	0.217	0.17	5	97.7388
样本名称	O.D.450nm	样本OD-零孔OD	稀释倍数	样品浓度
			×	pg/ml
6	0.225	0.178	5	101.573
6	0.208	0.161	5	93.5547
6	0.212	0.165	5	95.3973
样本名称	O.D.450nm	样本OD-零孔OD	稀释倍数	样品浓度
			×	pg/ml
7	0.942	0.895	5	887.087
7	0.902	0.855	5	820.248
7	0.886	0.839	5	794.274
样本名称	O.D.450nm	样本OD-零孔OD	稀释倍数	样品浓度
			×	pg/ml
8	0.896	0.849	5	810.457
8	0.952	0.905	5	904.222
8	0.963	0.916	5	923.267
样本名称	O.D.450nm	样本OD-零孔OD	稀释倍数	样品浓度
			×	pg/ml
9	0.968	0.921	5	931.991
9	1.025	0.978	5	1034.46
9	1.036	0.989	5	1054.86
