# Supplementary material for: Erythropoietin alleviates lung ischemia-reperfusion injury by activating the FGF23/FGFR4/ERK signaling pathway
Source: PeerJ. 2024 Mar 27;12:e17123. doi: 10.7717/peerj.17123 (PMC10981413; doi:10.7717/peerj.17123)
Supplement: Supplemental Information 3 [file peerj-12-17123-s003.zip › figure 5/Fig5D OE PCR/PCR1.xls]

## Sheet: 原始数据
Well	Fluor	Target	Content	Sample	Biological Set Name	Cq	Cq Mean	Cq Std. Dev	Starting Quantity (SQ)	Log Starting Quantity	SQ Mean	SQ Std. Dev	Set Point	Well Note
A1	SYBR	GAPDH	Unkn	1-1		16.11		0				0	72
A2	SYBR	GAPDH	Unkn	1-2		16.18		0				0	72
A3	SYBR	GAPDH	Unkn	1-3		16.24		0				0	72
A4	SYBR	GAPDH	Unkn	2-1		16.58		0				0	72
A5	SYBR	GAPDH	Unkn	2-2		16.62		0				0	72
A6	SYBR	GAPDH	Unkn	2-3		16.68		0				0	72
A7	SYBR	GAPDH	Unkn	3-1		16.56		0				0	72
A8	SYBR	GAPDH	Unkn	3-2		16.65		0				0	72
A9	SYBR	GAPDH	Unkn	3-3		16.67		0				0	72
A10	SYBR	BCL-2	Unkn	1-1		28.23		0				0	72
A11	SYBR	BCL-2	Unkn	1-2		28.63		0				0	72
A12	SYBR	BCL-2	Unkn	1-3		28.71		0				0	72
B1	SYBR	BCL-2	Unkn	2-1		25.54		0				0	72
B2	SYBR	BCL-2	Unkn	2-2		25.74		0				0	72
B3	SYBR	BCL-2	Unkn	2-3		25.89		0				0	72
B4	SYBR	BCL-2	Unkn	3-1		25.11		0				0	72
B5	SYBR	BCL-2	Unkn	3-2		25.32		0				0	72
B6	SYBR	BCL-2	Unkn	3-3		25.52		0				0	72
B7	SYBR	BAX	Unkn	1-1		30.33		0				0	72
B8	SYBR	BAX	Unkn	1-2		30.63		0				0	72
B9	SYBR	BAX	Unkn	1-3		30.89		0				0	72
B10	SYBR	BAX	Unkn	2-1		33.36		0				0	72
B11	SYBR	BAX	Unkn	2-2		33.65		0				0	72
B12	SYBR	BAX	Unkn	2-3		33.82		0				0	72
C1	SYBR	BAX	Unkn	3-1		33.02		0				0	72
C2	SYBR	BAX	Unkn	3-2		33.14		0				0	72
C3	SYBR	BAX	Unkn	3-3		33.25		0				0	72
C4	SYBR	caspase-3	Unkn	1-1		29.25		0				0	72
C5	SYBR	caspase-3	Unkn	1-2		29.36		0				0	72
C6	SYBR	caspase-3	Unkn	1-3		29.74		0				0	72
C7	SYBR	caspase-3	Unkn	2-1		32.63		0				0	72
C8	SYBR	caspase-3	Unkn	2-2		32.89		0				0	72
C9	SYBR	caspase-3	Unkn	2-3		32.74		0				0	72
C10	SYBR	caspase-3	Unkn	3-1		33.11		0				0	72
C11	SYBR	caspase-3	Unkn	3-2		33.02		0				0	72
C12	SYBR	caspase-3	Unkn	3-3		33.43		0				0	72

## Sheet: 分析
	\	GAPDH	BCL-2	ΔCт	ΔΔCт	RQ	AVERAGE	Normalize
	OE-NC-TBHP	16.11	28.23	12.12	0	1	0.86004	1.16274
		16.18	28.63	12.45	0.33	0.795536		0.924999
		16.24	28.71	12.47	0.35	0.784584		0.912264
	OE-FGF23-TBHP	16.58	25.54	8.96	-3.16	8.9383		10.3929
		16.62	25.74	9.12	-3	8		9.30189
		16.68	25.89	9.21	-2.91	7.51618		8.73934
	OE-FGFR4-TBHP	16.56	25.11	8.55	-3.57	11.8762		13.8089
		16.65	25.32	8.67	-3.45	10.9283		12.7068
		16.67	25.52	8.85	-3.27	9.64646		11.2163
	\	GAPDH	BAX	ΔCт	ΔΔCт	RQ	AVERAGE	Normalize
	OE-NC-TBHP	16.11	30.33	14.22	0	1	0.864966	1.15612
		16.18	30.63	14.45	0.23	0.852635		0.985744
		16.24	30.89	14.65	0.43	0.742262		0.85814
	OE-FGF23-TBHP	16.58	33.36	16.78	2.56	0.169576		0.196049
		16.62	33.65	17.03	2.81	0.142595		0.164857
		16.68	33.82	17.14	2.92	0.132127		0.152754
	OE-FGFR4-TBHP	16.56	33.02	16.46	2.24	0.211686		0.244734
		16.65	33.14	16.49	2.27	0.20733		0.239697
		16.67	33.25	16.58	2.36	0.194791		0.225201
	\	GAPDH	caspase-3	ΔCт	ΔΔCт	RQ	AVERAGE	Normalize
	OE-NC-TBHP	16.11	29.25	13.14	0	1	0.917273	1.09019
		16.18	29.36	13.18	0.04	0.972655		1.06038
		16.24	29.74	13.5	0.36	0.779165		0.849436
	OE-FGF23-TBHP	16.58	32.63	16.05	2.91	0.133046		0.145045
		16.62	32.89	16.27	3.13	0.114229		0.124531
		16.68	32.74	16.06	2.92	0.132127		0.144044
	OE-FGFR4-TBHP	16.56	33.11	16.55	3.41	0.0940779		0.102563
		16.65	33.02	16.37	3.23	0.106579		0.116192
		16.67	33.43	16.76	3.62	0.0813339		0.0886692

## Sheet: 引物信息
	引物名称		引物序列(5'→3')
	GAPDH-F		GGAGCGAGATCCCTCCAAAAT
	GAPDH-R		GGCTGTTGTCATACTTCTCATGG
	BCL-2-F		GCCTTCTTTGAGTTCGGTG
	BCL-2-R		CCAGCCTCCGTTATCCTGGA
	BAX-F		GCACCAAGGTGCCGGAACTG
	BAX-R		GGAGAGGAGGCCGTCCCAACC
	caspase-3-F		CAGACAGTGGTGTTGATGAT
	caspase-3-R		CGGCATACTGTTTCAGCAT
