# Supplementary material for: Erythropoietin alleviates lung ischemia-reperfusion injury by activating the FGF23/FGFR4/ERK signaling pathway
Source: PeerJ. 2024 Mar 27;12:e17123. doi: 10.7717/peerj.17123 (PMC10981413; doi:10.7717/peerj.17123)
Supplement: Supplemental Information 3 [file peerj-12-17123-s003.zip › figure 5/Fig5D OE PCR/PCR2.xls]

## Sheet: 原始数据
Well	Fluor	Target	Content	Sample	Biological Set Name	Cq	Cq Mean	Cq Std. Dev	Starting Quantity (SQ)	Log Starting Quantity	SQ Mean	SQ Std. Dev	Set Point	Well Note
A1	SYBR	GAPDH	Unkn	1-1		16.13		0				0	72
A2	SYBR	GAPDH	Unkn	1-2		16.09		0				0	72
A3	SYBR	GAPDH	Unkn	1-3		16.21		0				0	72
A4	SYBR	GAPDH	Unkn	2-1		16.43		0				0	72
A5	SYBR	GAPDH	Unkn	2-2		16.59		0				0	72
A6	SYBR	GAPDH	Unkn	2-3		16.66		0				0	72
A7	SYBR	GAPDH	Unkn	3-1		16.35		0				0	72
A8	SYBR	GAPDH	Unkn	3-2		16.53		0				0	72
A9	SYBR	GAPDH	Unkn	3-3		16.52		0				0	72
A10	SYBR	BCL-2	Unkn	1-1		26.63		0				0	72
A11	SYBR	BCL-2	Unkn	1-2		26.55		0				0	72
A12	SYBR	BCL-2	Unkn	1-3		26.58		0				0	72
B1	SYBR	BCL-2	Unkn	2-1		23.66		0				0	72
B2	SYBR	BCL-2	Unkn	2-2		23.89		0				0	72
B3	SYBR	BCL-2	Unkn	2-3		23.75		0				0	72
B4	SYBR	BCL-2	Unkn	3-1		23.34		0				0	72
B5	SYBR	BCL-2	Unkn	3-2		23.25		0				0	72
B6	SYBR	BCL-2	Unkn	3-3		23.55		0				0	72
B7	SYBR	BAX	Unkn	1-1		29.65		0				0	72
B8	SYBR	BAX	Unkn	1-2		29.66		0				0	72
B9	SYBR	BAX	Unkn	1-3		29.78		0				0	72
B10	SYBR	BAX	Unkn	2-1		32.41		0				0	72
B11	SYBR	BAX	Unkn	2-2		32.44		0				0	72
B12	SYBR	BAX	Unkn	2-3		32.56		0				0	72
C1	SYBR	BAX	Unkn	3-1		31.76		0				0	72
C2	SYBR	BAX	Unkn	3-2		31.97		0				0	72
C3	SYBR	BAX	Unkn	3-3		31.89		0				0	72
C4	SYBR	caspase-3	Unkn	1-1		29.33		0				0	72
C5	SYBR	caspase-3	Unkn	1-2		29.36		0				0	72
C6	SYBR	caspase-3	Unkn	1-3		29.45		0				0	72
C7	SYBR	caspase-3	Unkn	2-1		32.01		0				0	72
C8	SYBR	caspase-3	Unkn	2-2		32.56		0				0	72
C9	SYBR	caspase-3	Unkn	2-3		32.71		0				0	72
C10	SYBR	caspase-3	Unkn	3-1		33.11		0				0	72
C11	SYBR	caspase-3	Unkn	3-2		33.22		0				0	72
C12	SYBR	caspase-3	Unkn	3-3		33.53		0				0	72

## Sheet: 分析
	\	GAPDH	BCL-2	ΔCт	ΔΔCт	RQ	AVERAGE	Normalize
	OE-NC-TBHP	16.13	26.63	10.5	0	1	1.0408	0.960797
		16.09	26.55	10.46	-0.04	1.02811		0.987809
		16.21	26.58	10.37	-0.13	1.09429		1.05139
	OE-FGF23-TBHP	16.43	23.66	7.23	-3.27	9.64646		9.26829
		16.59	23.89	7.3	-3.2	9.18959		8.82933
		16.66	23.75	7.09	-3.41	10.6295		10.2128
	OE-FGFR4-TBHP	16.35	23.34	6.99	-3.51	11.3924		10.9458
		16.53	23.25	6.72	-3.78	13.737		13.1985
		16.52	23.55	7.03	-3.47	11.0809		10.6465
	\	GAPDH	BAX	ΔCт	ΔΔCт	RQ	AVERAGE	Normalize
	OE-NC-TBHP	16.13	29.65	13.52	0	1	0.977291	1.02324
		16.09	29.66	13.57	0.05	0.965936		0.988382
		16.21	29.78	13.57	0.05	0.965936		0.988382
	OE-FGF23-TBHP	16.43	32.41	15.98	2.46	0.181747		0.18597
		16.59	32.44	15.85	2.33	0.198884		0.203506
		16.66	32.56	15.9	2.38	0.192109		0.196573
	OE-FGFR4-TBHP	16.35	31.76	15.41	1.89	0.269807		0.276077
		16.53	31.97	15.44	1.92	0.264255		0.270395
		16.52	31.89	15.37	1.85	0.277392		0.283838
	\	GAPDH	caspase-3	ΔCт	ΔΔCт	RQ	AVERAGE	Normalize
	OE-NC-TBHP	16.13	29.33	13.2	0	1	0.975098	1.02554
		16.09	29.36	13.27	0.07	0.952638		0.976967
		16.21	29.45	13.24	0.04	0.972655		0.997495
	OE-FGF23-TBHP	16.43	32.01	15.58	2.38	0.192109		0.197016
		16.59	32.56	15.97	2.77	0.146604		0.150348
		16.66	32.71	16.05	2.85	0.138696		0.142238
	OE-FGFR4-TBHP	16.35	33.11	16.76	3.56	0.0847878		0.0869531
		16.53	33.22	16.69	3.49	0.0890031		0.0912761
		16.52	33.53	17.01	3.81	0.0712977		0.0731186

## Sheet: 引物信息
	引物名称		引物序列(5'→3')
	GAPDH-F		GGAGCGAGATCCCTCCAAAAT
	GAPDH-R		GGCTGTTGTCATACTTCTCATGG
	BCL-2-F		GCCTTCTTTGAGTTCGGTG
	BCL-2-R		CCAGCCTCCGTTATCCTGGA
	BAX-F		GCACCAAGGTGCCGGAACTG
	BAX-R		GGAGAGGAGGCCGTCCCAACC
	caspase-3-F		CAGACAGTGGTGTTGATGAT
	caspase-3-R		CGGCATACTGTTTCAGCAT
