# Supplementary material for: Erythropoietin alleviates lung ischemia-reperfusion injury by activating the FGF23/FGFR4/ERK signaling pathway
Source: PeerJ. 2024 Mar 27;12:e17123. doi: 10.7717/peerj.17123 (PMC10981413; doi:10.7717/peerj.17123)
Supplement: Supplemental Information 3 [file peerj-12-17123-s003.zip › figure 5/Fig5D OE PCR/PCR3.xls]

## Sheet: 原始数据
Well	Fluor	Target	Content	Sample	Biological Set Name	Cq	Cq Mean	Cq Std. Dev	Starting Quantity (SQ)	Log Starting Quantity	SQ Mean	SQ Std. Dev	Set Point	Well Note
A1	SYBR	GAPDH	Unkn	1-1		16.58		0				0	72
A2	SYBR	GAPDH	Unkn	1-2		16.52		0				0	72
A3	SYBR	GAPDH	Unkn	1-3		16.22		0				0	72
A4	SYBR	GAPDH	Unkn	2-1		16.73		0				0	72
A5	SYBR	GAPDH	Unkn	2-2		16.9		0				0	72
A6	SYBR	GAPDH	Unkn	2-3		16.85		0				0	72
A7	SYBR	GAPDH	Unkn	3-1		16.69		0				0	72
A8	SYBR	GAPDH	Unkn	3-2		16.84		0				0	72
A9	SYBR	GAPDH	Unkn	3-3		16.53		0				0	72
A10	SYBR	BCL-2	Unkn	1-1		26.31		0				0	72
A11	SYBR	BCL-2	Unkn	1-2		26.44		0				0	72
A12	SYBR	BCL-2	Unkn	1-3		26.07		0				0	72
B1	SYBR	BCL-2	Unkn	2-1		23.46		0				0	72
B2	SYBR	BCL-2	Unkn	2-2		23.83		0				0	72
B3	SYBR	BCL-2	Unkn	2-3		23.17		0				0	72
B4	SYBR	BCL-2	Unkn	3-1		22.97		0				0	72
B5	SYBR	BCL-2	Unkn	3-2		22.78		0				0	72
B6	SYBR	BCL-2	Unkn	3-3		22.89		0				0	72
B7	SYBR	BAX	Unkn	1-1		29.56		0				0	72
B8	SYBR	BAX	Unkn	1-2		29.49		0				0	72
B9	SYBR	BAX	Unkn	1-3		29.34		0				0	72
B10	SYBR	BAX	Unkn	2-1		32.03		0				0	72
B11	SYBR	BAX	Unkn	2-2		32.22		0				0	72
B12	SYBR	BAX	Unkn	2-3		32.29		0				0	72
C1	SYBR	BAX	Unkn	3-1		31.64		0				0	72
C2	SYBR	BAX	Unkn	3-2		31.56		0				0	72
C3	SYBR	BAX	Unkn	3-3		31.43		0				0	72
C4	SYBR	caspase-3	Unkn	1-1		29.1		0				0	72
C5	SYBR	caspase-3	Unkn	1-2		28.89		0				0	72
C6	SYBR	caspase-3	Unkn	1-3		28.77		0				0	72
C7	SYBR	caspase-3	Unkn	2-1		31.92		0				0	72
C8	SYBR	caspase-3	Unkn	2-2		32.23		0				0	72
C9	SYBR	caspase-3	Unkn	2-3		32.16		0				0	72
C10	SYBR	caspase-3	Unkn	3-1		32.47		0				0	72
C11	SYBR	caspase-3	Unkn	3-2		32.66		0				0	72
C12	SYBR	caspase-3	Unkn	3-3		32.18		0				0	72

## Sheet: 分析
	\	GAPDH	BCL-2	ΔCт	ΔΔCт	RQ	AVERAGE	Normalize
	OE-NC-TBHP	16.58	26.31	9.73	0	1	0.932264	1.07266
		16.52	26.44	9.92	0.19	0.876606		0.940297
		16.22	26.07	9.85	0.12	0.920188		0.987046
	OE-FGF23-TBHP	16.73	23.46	6.73	-3	8		8.58126
		16.9	23.83	6.93	-2.8	6.9644		7.47042
		16.85	23.17	6.32	-3.41	10.6295		11.4018
	OE-FGFR4-TBHP	16.69	22.97	6.28	-3.45	10.9283		11.7223
		16.84	22.78	5.94	-3.79	13.8326		14.8376
		16.53	22.89	6.36	-3.37	10.3388		11.09
	\	GAPDH	BAX	ΔCт	ΔΔCт	RQ	AVERAGE	Normalize
	OE-NC-TBHP	16.58	29.56	12.98	0	1	0.971492	1.02935
		16.52	29.49	12.97	-0.01	1.00696		1.0365
		16.22	29.34	13.12	0.14	0.907519		0.93415
	OE-FGF23-TBHP	16.73	32.03	15.3	2.32	0.200267		0.206144
		16.9	32.22	15.32	2.34	0.19751		0.203306
		16.85	32.29	15.44	2.46	0.181747		0.18708
	OE-FGFR4-TBHP	16.69	31.64	14.95	1.97	0.255253		0.262743
		16.84	31.56	14.72	1.74	0.29937		0.308155
		16.53	31.43	14.9	1.92	0.264255		0.272009
	\	GAPDH	caspase-3	ΔCт	ΔΔCт	RQ	AVERAGE	Normalize
	OE-NC-TBHP	16.58	29.1	12.52	0	1	1.02966	0.971191
		16.52	28.89	12.37	-0.15	1.10957		1.0776
		16.22	28.77	12.55	0.03	0.97942		0.951204
	OE-FGF23-TBHP	16.73	31.92	15.19	2.67	0.157127		0.1526
		16.9	32.23	15.33	2.81	0.142595		0.138487
		16.85	32.16	15.31	2.79	0.144586		0.140421
	OE-FGFR4-TBHP	16.69	32.47	15.78	3.26	0.104386		0.101379
		16.84	32.66	15.82	3.3	0.101532		0.0986066
		16.53	32.18	15.65	3.13	0.114229		0.110938

## Sheet: 引物信息
	引物名称		引物序列(5'→3')
	GAPDH-F		GGAGCGAGATCCCTCCAAAAT
	GAPDH-R		GGCTGTTGTCATACTTCTCATGG
	BCL-2-F		GCCTTCTTTGAGTTCGGTG
	BCL-2-R		CCAGCCTCCGTTATCCTGGA
	BAX-F		GCACCAAGGTGCCGGAACTG
	BAX-R		GGAGAGGAGGCCGTCCCAACC
	caspase-3-F		CAGACAGTGGTGTTGATGAT
	caspase-3-R		CGGCATACTGTTTCAGCAT
