# Supplementary material for: Erythropoietin alleviates lung ischemia-reperfusion injury by activating the FGF23/FGFR4/ERK signaling pathway
Source: PeerJ. 2024 Mar 27;12:e17123. doi: 10.7717/peerj.17123 (PMC10981413; doi:10.7717/peerj.17123)
Supplement: Supplemental Information 3 [file peerj-12-17123-s003.zip › figure 5/Fig5D si PCR/凋亡蛋白PCR原始数据.xls]

## Sheet: 原始数据
Well	Fluor	Target	Content	Sample	Biological Set Name	Cq	Cq Mean	Cq Std. Dev	Starting Quantity (SQ)	Log Starting Quantity	SQ Mean	SQ Std. Dev	Set Point	Well Note
A1	SYBR	GAPDH	Unkn	1-1		16.52		0				0	72
A2	SYBR	GAPDH	Unkn	1-2		16.58		0				0	72
A3	SYBR	GAPDH	Unkn	1-3		16.65		0				0	72
A4	SYBR	GAPDH	Unkn	2-1		16.11		0				0	72
A5	SYBR	GAPDH	Unkn	2-2		16.17		0				0	72
A6	SYBR	GAPDH	Unkn	2-3		16.21		0				0	72
A7	SYBR	GAPDH	Unkn	3-1		16.34		0				0	72
A8	SYBR	GAPDH	Unkn	3-2		16.36		0				0	72
A9	SYBR	GAPDH	Unkn	3-3		16.38		0				0	72
A10	SYBR	BCL-2	Unkn	1-1		28.36		0				0	72
A11	SYBR	BCL-2	Unkn	1-2		28.11		0				0	72
A12	SYBR	BCL-2	Unkn	1-3		28.63		0				0	72
B1	SYBR	BCL-2	Unkn	2-1		30.11		0				0	72
B2	SYBR	BCL-2	Unkn	2-2		30.52		0				0	72
B3	SYBR	BCL-2	Unkn	2-3		30.74		0				0	72
B4	SYBR	BCL-2	Unkn	3-1		30.52		0				0	72
B5	SYBR	BCL-2	Unkn	3-2		31.05		0				0	72
B6	SYBR	BCL-2	Unkn	3-3		30.89		0				0	72
B7	SYBR	BAX	Unkn	1-1		30.25		0				0	72
B8	SYBR	BAX	Unkn	1-2		30.41		0				0	72
B9	SYBR	BAX	Unkn	1-3		30.63		0				0	72
B10	SYBR	BAX	Unkn	2-1		28.11		0				0	72
B11	SYBR	BAX	Unkn	2-2		28.32		0				0	72
B12	SYBR	BAX	Unkn	2-3		28.36		0				0	72
C1	SYBR	BAX	Unkn	3-1		28.65		0				0	72
C2	SYBR	BAX	Unkn	3-2		28.89		0				0	72
C3	SYBR	BAX	Unkn	3-3		28.96		0				0	72
C4	SYBR	caspase-3	Unkn	1-1		29.14		0				0	72
C5	SYBR	caspase-3	Unkn	1-2		29.35		0				0	72
C6	SYBR	caspase-3	Unkn	1-3		29.61		0				0	72
C7	SYBR	caspase-3	Unkn	2-1		28.11		0				0	72
C8	SYBR	caspase-3	Unkn	2-2		28.26		0				0	72
C9	SYBR	caspase-3	Unkn	2-3		28.41		0				0	72
C10	SYBR	caspase-3	Unkn	3-1		27.78		0				0	72
C11	SYBR	caspase-3	Unkn	3-2		27.86		0				0	72
C12	SYBR	caspase-3	Unkn	3-3		27.89		0				0	72

## Sheet: 分析
	\	GAPDH	BCL-2	ΔCт	ΔΔCт	RQ	AVERAGE	Normalize
	siNC-TBHP	16.52	28.36	11.84	0	1	1.04908	0.95322
		16.58	28.11	11.53	-0.31	1.23971		1.18171
		16.65	28.63	11.98	0.14	0.907519		0.865066
	siFGF23-TBHP	16.11	30.11	14	2.16	0.223756		0.213289
		16.17	30.52	14.35	2.51	0.175556		0.167343
		16.21	30.74	14.53	2.69	0.154963		0.147714
	siFGFR4-TBHP	16.34	30.52	14.18	2.34	0.19751		0.188271
		16.36	31.05	14.69	2.85	0.138696		0.132208
		16.38	30.89	14.51	2.67	0.157127		0.149776
	\	GAPDH	BAX	ΔCт	ΔΔCт	RQ	AVERAGE	Normalize
	siNC-TBHP	16.52	30.25	13.73	0	1	0.924643	1.0815
		16.58	30.41	13.83	0.1	0.933033		1.00907
		16.65	30.63	13.98	0.25	0.840896		0.909428
	siFGF23-TBHP	16.11	28.11	12	-1.73	3.31728		3.58763
		16.17	28.32	12.15	-1.58	2.9897		3.23335
		16.21	28.36	12.15	-1.58	2.9897		3.23335
	siFGFR4-TBHP	16.34	28.65	12.31	-1.42	2.67586		2.89393
		16.36	28.89	12.53	-1.2	2.2974		2.48463
		16.38	28.96	12.58	-1.15	2.21914		2.4
	\	GAPDH	caspase-3	ΔCт	ΔΔCт	RQ	AVERAGE	Normalize
	siNC-TBHP	16.52	29.14	12.62	0	1	0.897097	1.11471
		16.58	29.35	12.77	0.15	0.90125		1.00463
		16.65	29.61	12.96	0.34	0.790041		0.880664
	siFGF23-TBHP	16.11	28.11	12	-0.62	1.53688		1.71316
		16.17	28.26	12.09	-0.53	1.44393		1.60956
		16.21	28.41	12.2	-0.42	1.33793		1.4914
	siFGFR4-TBHP	16.34	27.78	11.44	-1.18	2.26577		2.52567
		16.36	27.86	11.5	-1.12	2.17347		2.42278
		16.38	27.89	11.51	-1.11	2.15846		2.40605

## Sheet: 引物信息
	引物名称		引物序列(5'→3')
	GAPDH-F		GGAGCGAGATCCCTCCAAAAT
	GAPDH-R		GGCTGTTGTCATACTTCTCATGG
	BCL-2-F		GCCTTCTTTGAGTTCGGTG
	BCL-2-R		CCAGCCTCCGTTATCCTGGA
	BAX-F		GCACCAAGGTGCCGGAACTG
	BAX-R		GGAGAGGAGGCCGTCCCAACC
	caspase-3-F		CAGACAGTGGTGTTGATGAT
	caspase-3-R		CGGCATACTGTTTCAGCAT
