# Supplementary material for: Erythropoietin alleviates lung ischemia-reperfusion injury by activating the FGF23/FGFR4/ERK signaling pathway
Source: PeerJ. 2024 Mar 27;12:e17123. doi: 10.7717/peerj.17123 (PMC10981413; doi:10.7717/peerj.17123)
Supplement: Supplemental Information 3 [file peerj-12-17123-s003.zip › figure 5/Fig5D si PCR/凋亡蛋白PCR原始数据3.xls]

## Sheet: 原始数据
Well	Fluor	Target	Content	Sample	Biological Set Name	Cq	Cq Mean	Cq Std. Dev	Starting Quantity (SQ)	Log Starting Quantity	SQ Mean	SQ Std. Dev	Set Point	Well Note
A1	SYBR	GAPDH	Unkn	1-1		16.15		0				0	72
A2	SYBR	GAPDH	Unkn	1-2		16.12		0				0	72
A3	SYBR	GAPDH	Unkn	1-3		16.22		0				0	72
A4	SYBR	GAPDH	Unkn	2-1		16.11		0				0	72
A5	SYBR	GAPDH	Unkn	2-2		16.01		0				0	72
A6	SYBR	GAPDH	Unkn	2-3		16.14		0				0	72
A7	SYBR	GAPDH	Unkn	3-1		16.27		0				0	72
A8	SYBR	GAPDH	Unkn	3-2		16.34		0				0	72
A9	SYBR	GAPDH	Unkn	3-3		16.08		0				0	72
A10	SYBR	BCL-2	Unkn	1-1		27.78		0				0	72
A11	SYBR	BCL-2	Unkn	1-2		27.68		0				0	72
A12	SYBR	BCL-2	Unkn	1-3		28.03		0				0	72
B1	SYBR	BCL-2	Unkn	2-1		30.21		0				0	72
B2	SYBR	BCL-2	Unkn	2-2		30.19		0				0	72
B3	SYBR	BCL-2	Unkn	2-3		30.55		0				0	72
B4	SYBR	BCL-2	Unkn	3-1		30.17		0				0	72
B5	SYBR	BCL-2	Unkn	3-2		30.26		0				0	72
B6	SYBR	BCL-2	Unkn	3-3		30.13		0				0	72
B7	SYBR	BAX	Unkn	1-1		29.28		0				0	72
B8	SYBR	BAX	Unkn	1-2		29.36		0				0	72
B9	SYBR	BAX	Unkn	1-3		29.52		0				0	72
B10	SYBR	BAX	Unkn	2-1		27.6		0				0	72
B11	SYBR	BAX	Unkn	2-2		27.65		0				0	72
B12	SYBR	BAX	Unkn	2-3		27.44		0				0	72
C1	SYBR	BAX	Unkn	3-1		27.15		0				0	72
C2	SYBR	BAX	Unkn	3-2		27.23		0				0	72
C3	SYBR	BAX	Unkn	3-3		27.54		0				0	72
C4	SYBR	caspase-3	Unkn	1-1		28.88		0				0	72
C5	SYBR	caspase-3	Unkn	1-2		28.77		0				0	72
C6	SYBR	caspase-3	Unkn	1-3		28.91		0				0	72
C7	SYBR	caspase-3	Unkn	2-1		28.05		0				0	72
C8	SYBR	caspase-3	Unkn	2-2		28.16		0				0	72
C9	SYBR	caspase-3	Unkn	2-3		28.11		0				0	72
C10	SYBR	caspase-3	Unkn	3-1		27.24		0				0	72
C11	SYBR	caspase-3	Unkn	3-2		27.25		0				0	72
C12	SYBR	caspase-3	Unkn	3-3		27.23		0				0	72

## Sheet: 分析
	\	GAPDH	BCL-2	ΔCт	ΔΔCт	RQ	AVERAGE	Normalize
	siNC-TBHP	16.15	27.78	11.63	0	1	0.977473	1.02305
		16.12	27.68	11.56	-0.07	1.04972		1.07391
		16.22	28.03	11.81	0.18	0.882703		0.903046
	siFGF23-TBHP	16.11	30.21	14.1	2.47	0.180491		0.184651
		16.01	30.19	14.18	2.55	0.170755		0.17469
		16.14	30.55	14.41	2.78	0.145592		0.148947
	siFGFR4-TBHP	16.27	30.17	13.9	2.27	0.20733		0.212108
		16.34	30.26	13.92	2.29	0.204476		0.209188
		16.08	30.13	14.05	2.42	0.186856		0.191162
	\	GAPDH	BAX	ΔCт	ΔΔCт	RQ	AVERAGE	Normalize
	siNC-TBHP	16.23	29.28	13.05	0	1	0.930074	1.07518
		16.17	29.36	13.19	0.14	0.907519		0.975749
		16.29	29.52	13.23	0.18	0.882703		0.949067
	siFGF23-TBHP	16.21	27.6	11.39	-1.66	3.16017		3.39776
		16.12	27.65	11.53	-1.52	2.86791		3.08353
		16.2	27.44	11.24	-1.81	3.50642		3.77005
	siFGFR4-TBHP	15.78	27.15	11.37	-1.68	3.20428		3.44519
		15.84	27.23	11.39	-1.66	3.16017		3.39776
		15.88	27.54	11.66	-1.39	2.62079		2.81783
	\	GAPDH	caspase-3	ΔCт	ΔΔCт	RQ	AVERAGE	Normalize
	siNC-TBHP	16.23	28.88	12.65	0	1	1.01876	0.981586
		16.17	28.77	12.6	-0.05	1.03526		1.0162
		16.29	28.91	12.62	-0.03	1.02101		1.00221
	siFGF23-TBHP	16.21	28.05	11.84	-0.81	1.75321		1.72093
		16.12	28.16	12.04	-0.61	1.52626		1.49816
		16.2	28.11	11.91	-0.74	1.67018		1.63942
	siFGFR4-TBHP	15.78	27.24	11.46	-1.19	2.28153		2.23952
		15.84	27.25	11.41	-1.24	2.36199		2.31849
		15.88	27.23	11.35	-1.3	2.46229		2.41695

## Sheet: 引物信息
	引物名称		引物序列(5'→3')
	GAPDH-F		GGAGCGAGATCCCTCCAAAAT
	GAPDH-R		GGCTGTTGTCATACTTCTCATGG
	BCL-2-F		GCCTTCTTTGAGTTCGGTG
	BCL-2-R		CCAGCCTCCGTTATCCTGGA
	BAX-F		GCACCAAGGTGCCGGAACTG
	BAX-R		GGAGAGGAGGCCGTCCCAACC
	caspase-3-F		CAGACAGTGGTGTTGATGAT
	caspase-3-R		CGGCATACTGTTTCAGCAT
